# Supplementary material for: National antibiotic consumption is strongly related to the prevalence of antibiotic resistance across bacterial clades
Source: iScience. 2025 Jan 6;28(2):111712. doi: 10.1016/j.isci.2024.111712 (PMC11787492; doi:10.1016/j.isci.2024.111712)
Supplement: Data S1. Genome metadata, including accession numbers, related to STAR Methods [file mmc2.zip]

Archive with 2 entries (2 files):
- Data S1.tsv
- __MACOSX/._Data S1.tsv
