# Supplementary material for: National antibiotic consumption is strongly related to the prevalence of antibiotic resistance across bacterial clades
Source: iScience. 2025 Jan 6;28(2):111712. doi: 10.1016/j.isci.2024.111712 (PMC11787492; doi:10.1016/j.isci.2024.111712)
Supplement: Data S1. Genome metadata, including accession numbers, related to STAR Methods [file mmc2.zip › Data S1.tsv]

# Metadata & gene counts for QF genomes in focal countries
# Table created by editing the following input table: ./output/country_comparisons/bacteria_land_nonhumanhost_nonclinical/focal_genome_metadata.tsv.gz
# Used command: ./dependencies/edit_table_basic.py -v -i ./output/country_comparisons/bacteria_land_nonhumanhost_nonclinical/focal_genome_metadata.tsv.gz -o ./output/country_comparisons/bacteria_land_nonhumanhost_nonclinical/focal_genome_metadata_and_Ngenes.tsv.gz --column_names_are_in last_comment_line --row_names_are_in_column genome --include_comments_in_output --verbose_prefix ' ' -f --save_o…
# Generated on: 2024.10.25 22:43:40
#
# genome	latitude	longitude	country_code	country_name	city	total_length	contig_count	contig_N50	taxonomy	bioproject	biosample	taxid	species_taxid	isolate	excluded_from_refseq	genome_size	collection_date	host	project_name	env_local_scale	env_broad_scale	Completeness	Contamination	pathogen	aminoglycoside_resistance_Ngenes	antibiotic_resistance_Ngenes	beta_lactamase_Ngenes	fosfomycin_resistance_Ngenes	MLS_resistance_Ngenes	phenicol_resistance_Ngenes	quinolone_resistance_Ngenes	rifamycin_resistance_Ngenes	sulfonamide_resistance_Ngenes	tetracycline_resistance_Ngenes	trimethoprim_resistance_Ngenes	vancomycin_resistance_Ngenes
GEM_3300025888_30	71.2709	-156.81	US	United States of America	Barrow	2233275	299	8585	Bacteria;Acidobacteriota;Aminicenantia;UBA2199;UBA2199;													76.63	1.1	no	0	1	0	0	1	0	0	0	0	0	0	0
GEM_3300025888_36	71.2709	-156.81	US	United States of America	Barrow	1590592	191	10250	Bacteria;Actinobacteriota;Thermoleophilia;20CM-4-69-9;20CM-4-69-9;													68.49	3.5	no	0	3	0	0	1	0	1	0	0	0	0	1
GEM_3300025888_34	71.2709	-156.81	US	United States of America	Barrow	1751858	330	5578	Bacteria;Actinobacteriota;RBG-13-55-18;ctinobacteria-3;ctinobacteria-3;													61.9	1.16	no	0	1	0	0	1	0	0	0	0	0	0	0
GEM_3300025888_52	71.2709	-156.81	US	United States of America	Barrow	1109610	124	10584	Bacteria;Firmicutes;Bacilli;RFN20;CAG-826;													73.99	0.26	no	0	0	0	0	0	0	0	0	0	0	0	0
GEM_3300025888_70	71.2709	-156.81	US	United States of America	Barrow	791401	23	43164	Bacteria;Patescibacteria;Saccharimonadia;Saccharimonadales;Saccharimonadaceae;													97.82	0.01	no	0	3	1	0	1	0	0	0	0	0	0	1
GEM_3300025888_20	71.2709	-156.81	US	United States of America	Barrow	3130889	68	105686	Bacteria;Firmicutes_A;Clostridia;Saccharofermentanales;Saccharofermentanaceae;Firm-13;													98.87	3.45	no	1	10	2	0	2	1	1	0	0	1	0	2
GEM_3300025888_25	71.2709	-156.81	US	United States of America	Barrow	2698530	33	146522	Bacteria;Acidobacteriota;Aminicenantia;UBA2199;UBA2199;													97.36	2.26	no	1	3	0	0	2	0	0	0	0	0	0	0
GEM_3300025888_41	71.2709	-156.81	US	United States of America	Barrow	1394828	165	9749	Bacteria;Actinobacteriota;Thermoleophilia;20CM-4-69-9;20CM-4-69-9;													72.09	0.21	no	0	2	0	0	1	0	0	0	0	0	0	1
GEM_3300025888_48	71.2709	-156.81	US	United States of America	Barrow	1301031	139	12578	Bacteria;Bacteroidota;Bacteroidia;Bacteroidales;UBA932;Bact-08;													68.17	0.26	no	0	3	0	0	2	0	0	0	0	0	0	1
GEM_3300025888_64	71.2709	-156.81	US	United States of America	Barrow	836064	62	25178	Bacteria;Patescibacteria;Microgenomatia;Shapirobacterales;UBA12405;UBA1435;													91.95	3.34	no	0	2	0	0	0	0	1	0	0	0	0	1
GEM_3300025852_16	71.2709	-156.81	US	United States of America	Barrow	2033455	183	14597	Bacteria;Acidobacteriota;Aminicenantia;UBA2199;UBA2199;													86.54	1.12	no	0	2	0	0	2	0	0	0	0	0	0	0
GEM_3300025836_38	71.2709	-156.81	US	United States of America	Barrow	613586	62	12851	Bacteria;Patescibacteria;CPR2;UBA1875;													93.22	3.9	no	0	0	0	0	0	0	0	0	0	0	0	0
GEM_3300025836_17	71.2709	-156.81	US	United States of America	Barrow	1861080	204	10813	Bacteria;Actinobacteriota;RBG-13-55-18;ctinobacteria-3;ctinobacteria-3;													67.67	0.47	no	0	1	0	0	1	0	0	0	0	0	0	0
GEM_3300025739_12	71.2906	-156.789	US	United States of America	Barrow	3005916	328	11128	Bacteria;Chloroflexota;UBA6077;UBA6077;UBA6077;													99.4	1.51	no	0	5	1	0	3	0	0	0	0	0	0	1
GEM_3300025739_15	71.2906	-156.789	US	United States of America	Barrow	2350461	196	16046	Bacteria;Bacteroidota;Bacteroidia;Bacteroidales;vadinHA17;LD21;													77.53	0.33	no	0	3	0	0	1	0	1	0	0	0	0	1
GEM_3300025739_16	71.2906	-156.789	US	United States of America	Barrow	1978274	172	17103	Bacteria;Actinobacteriota;RBG-13-55-18;RBG-13-55-18;RBG-13-55-18;RBG-13-55-18;													80.24	0.13	no	0	1	0	0	1	0	0	0	0	0	0	0
GEM_3300025739_13	71.2906	-156.789	US	United States of America	Barrow	2516875	304	10420	Bacteria;Bacteroidota;Bacteroidia;Bacteroidales;vadinHA17;LD21;													88.08	0.47	no	0	1	0	0	0	0	0	0	0	0	0	1
GEM_3300025739_24	71.2906	-156.789	US	United States of America	Barrow	1342529	221	6262	Bacteria;Actinobacteriota;Actinobacteria;Actinomycetales;Cellulomonadaceae;Cellulomonas;													51.08	1.31	no	0	3	0	0	1	0	0	0	0	0	0	2
GEM_3300025739_27	71.2906	-156.789	US	United States of America	Barrow	1219204	139	11671	Bacteria;Caldisericota;Caldisericia;UBA4822;UBA4822;UBA4822;													93.15	2.17	no	0	2	1	0	1	0	0	0	0	0	0	0
GEM_3300025846_9	71.2906	-156.789	US	United States of America	Barrow	3579390	129	41306	Bacteria;Bacteroidota;Bacteroidia;Bacteroidales;Paludibacteraceae;Paludibacter;													99.87	0.33	no	0	5	0	0	2	1	1	0	0	0	0	1
GEM_3300025846_37	71.2906	-156.789	US	United States of America	Barrow	924103	98	12476	Bacteria;Patescibacteria;ABY1;Falkowbacterales;UBA12465;													94.03	4.99	no	1	2	0	0	0	0	0	0	0	0	0	1
GEM_3300025846_14	71.2906	-156.789	US	United States of America	Barrow	2589762	433	6301	Bacteria;Chloroflexota;Anaerolineae;CG2-30-64-16;CG2-30-64-16;													63.74	1.59	no	1	7	1	0	2	0	1	1	0	0	0	1
GEM_3300025846_15	71.2906	-156.789	US	United States of America	Barrow	2457873	65	60019	Bacteria;Chloroflexota;Anaerolineae;Anaerolineales;Anaerolineaceae;													95.81	4.22	no	1	6	1	0	3	0	0	0	0	0	0	1
GEM_3300025846_13	71.2906	-156.789	US	United States of America	Barrow	2787322	504	5631	Bacteria;Bacteroidota;Bacteroidia;Bacteroidales;Prolixibacteraceae;UBA6024;													53.29	0.82	no	0	2	0	0	1	0	1	0	0	0	0	0
GEM_3300025846_11	71.2906	-156.789	US	United States of America	Barrow	2967926	198	23933	Bacteria;Actinobacteriota;RBG-13-55-18;ctinobacteria-3;ctinobacteria-3;													95.14	1.93	no	0	2	0	0	1	0	0	1	0	0	0	0
GEM_3300025846_18	71.2906	-156.789	US	United States of America	Barrow	2117195	99	30770	Bacteria;Firmicutes_A;Clostridia;Christensenellales;CAG-74;													95.97	0.45	no	0	3	0	0	1	0	0	0	0	0	0	2
GEM_3300025864_8	71.2905	-156.789	US	United States of America	Barrow	3553787	117	45619	Bacteria;Bacteroidota;Bacteroidia;Bacteroidales;Paludibacteraceae;Paludibacter;													99.99	0.7	no	0	5	0	0	2	1	1	0	0	0	0	1
GEM_3300025864_54	71.2905	-156.789	US	United States of America	Barrow	740090	66	16225	Bacteria;Patescibacteria;Microgenomatia;Shapirobacterales;UBA12405;UBA1435;													98.74	0.05	no	0	2	0	0	0	0	1	0	0	0	0	1
GEM_3300025864_31	71.2905	-156.789	US	United States of America	Barrow	1840556	257	8529	Bacteria;Actinobacteriota;Actinobacteria;Actinomycetales;Cellulomonadaceae;Actinotalea;													78.07	1.28	no	0	3	0	0	1	1	0	0	0	0	0	1
GEM_3300025864_18	71.2905	-156.789	US	United States of America	Barrow	2397144	67	53394	Bacteria;Acidobacteriota;Aminicenantia;UBA2199;UBA2199;													90.51	1.22	no	0	2	0	0	2	0	0	0	0	0	0	0
GEM_3300025864_14	71.2905	-156.789	US	United States of America	Barrow	2563779	346	8786	Bacteria;Actinobacteriota;Thermoleophilia;UBA2241;UBA2241;UBA2241;													74.16	1.26	no	1	5	1	0	1	1	0	0	0	0	0	1
GEM_3300025864_10	71.2905	-156.789	US	United States of America	Barrow	2809176	199	20944	Bacteria;Actinobacteriota;RBG-13-55-18;ctinobacteria-3;ctinobacteria-3;													95.74	2.36	no	0	2	0	0	1	0	0	1	0	0	0	0
GEM_3300025864_29	71.2905	-156.789	US	United States of America	Barrow	1883647	308	6623	Bacteria;Chloroflexota;Ellin6529;CSP1-4;CSP1-4;													51.47	1.38	no	0	1	0	0	1	0	0	0	0	0	0	0
GEM_3300025864_43	71.2905	-156.789	US	United States of America	Barrow	979023	120	10990	Bacteria;Firmicutes;Bacilli;RFN20;CAG-826;													65.23	0.06	no	0	0	0	0	0	0	0	0	0	0	0	0
GEM_3300025864_44	71.2905	-156.789	US	United States of America	Barrow	890457	59	20116	Bacteria;Patescibacteria;ABY1;Falkowbacterales;UBA12465;													97.1	0.61	no	0	1	0	0	0	0	0	0	0	0	0	1
GEM_3300025864_21	71.2905	-156.789	US	United States of America	Barrow	2211943	61	57472	Bacteria;Firmicutes_A;Clostridia;Christensenellales;CAG-74;													94.63	0.77	no	0	3	0	0	1	0	0	0	0	0	0	2
GEM_3300025857_11	71.2906	-156.789	US	United States of America	Barrow	3101462	279	14503	Bacteria;Chloroflexota;UBA6077;UBA6077;UBA6077;													98.91	4.83	no	0	6	1	0	3	0	0	1	0	0	0	1
GEM_3300025857_12	71.2906	-156.789	US	United States of America	Barrow	3037084	209	20205	Bacteria;Chloroflexota;Anaerolineae;Anaerolineales;envOPS12;													93.58	1.3	no	2	6	0	0	3	0	0	0	0	0	0	1
GEM_3300025857_13	71.2906	-156.789	US	United States of America	Barrow	2709244	400	7566	Bacteria;Actinobacteriota;Actinobacteria;Frankiales;Frankiaceae;													85.37	0.48	no	0	3	1	0	1	0	0	0	0	0	0	1
GEM_3300025857_14	71.2906	-156.789	US	United States of America	Barrow	2608132	249	13066	Bacteria;Desulfobacterota;Syntrophia;Syntrophales;UBA5619;UBA5619;													97.66	1.32	no	0	2	0	0	0	1	0	0	0	0	0	1
GEM_3300025857_15	71.2906	-156.789	US	United States of America	Barrow	2627289	327	10076	Bacteria;Actinobacteriota;Actinobacteria;Actinomycetales;Dermatophilaceae;UBA4719;													80.82	0.17	no	1	5	0	0	2	1	1	0	0	0	0	0
GEM_3300025857_17	71.2906	-156.789	US	United States of America	Barrow	2383021	388	6504	Bacteria;Bacteroidota;Bacteroidia;Bacteroidales;vadinHA17;LD21;													78.06	1.05	no	0	2	0	0	1	0	0	0	0	0	0	1
GEM_3300025857_22	71.2906	-156.789	US	United States of America	Barrow	1985061	280	7742	Bacteria;Actinobacteriota;Acidimicrobiia;Acidimicrobiales;UBA8190;													84.05	0.6	no	0	1	0	0	1	0	0	0	0	0	0	0
GEM_3300025857_8	71.2906	-156.789	US	United States of America	Barrow	5837256	801	8290	Bacteria;Acidobacteriota;Acidobacteriae;Solibacterales;Solibacteraceae;Solibacter;													87.51	1.23	no	0	5	2	0	3	0	0	0	0	0	0	0
GEM_3300025857_21	71.2906	-156.789	US	United States of America	Barrow	2042874	347	6220	Bacteria;Proteobacteria;Alphaproteobacteria;Rhizobiales;Xanthobacteraceae;Pseudolabrys;													67.81	0.48	no	0	3	0	0	2	1	0	0	0	0	0	0
GEM_3300025857_25	71.2906	-156.789	US	United States of America	Barrow	1613873	216	9047	Bacteria;Actinobacteriota;Actinobacteria;Actinomycetales;Dermatophilaceae;UBA4719;													60.87	0.07	no	1	3	0	0	2	0	0	0	0	0	0	0
GEM_3300025857_24	71.2906	-156.789	US	United States of America	Barrow	1919498	317	6466	Bacteria;Proteobacteria;Gammaproteobacteria;Betaproteobacteriales;Burkholderiaceae;Rhodoferax;													67.95	0.01	no	0	1	0	0	0	1	0	0	0	0	0	0
GEM_3300025716_24	71.2906	-156.789	US	United States of America	Barrow	1356846	199	8066	Bacteria;Actinobacteriota;Thermoleophilia;20CM-4-69-9;20CM-4-69-9;													71.84	1.48	no	1	3	0	0	1	0	0	0	0	0	0	1
GEM_3300025716_9	71.2906	-156.789	US	United States of America	Barrow	2856295	373	9172	Bacteria;Verrucomicrobiota;Verrucomicrobiae;Pedosphaerales;Pedosphaeraceae;UBA11358;													87.4	2.2	no	0	2	0	0	1	0	0	0	0	1	0	0
GEM_3300025716_7	71.2906	-156.789	US	United States of America	Barrow	2907534	249	17447	Bacteria;Chloroflexota;Anaerolineae;Anaerolineales;envOPS12;CG2-30-58-95;													91.92	2.94	no	3	10	1	0	2	0	0	1	0	1	0	2
GEM_3300025716_18	71.2906	-156.789	US	United States of America	Barrow	1719681	261	7292	Bacteria;Bacteroidota;Bacteroidia;Bacteroidales;UBA932;Bact-08;													71.92	3.98	no	0	3	0	0	1	0	0	0	0	0	0	2
GEM_3300025716_19	71.2906	-156.789	US	United States of America	Barrow	1750564	312	5939	Bacteria;Actinobacteriota;Thermoleophilia;20CM-4-69-9;20CM-4-69-9;													56.75	3.18	no	0	2	0	0	0	0	1	0	0	0	0	1
GEM_3300025716_16	71.2906	-156.789	US	United States of America	Barrow	1974952	238	10350	Bacteria;Bacteroidota;Bacteroidia;Bacteroidales;Paludibacteraceae;Paludibacter;													87.54	2.55	no	0	2	0	0	1	0	1	0	0	0	0	0
GEM_3300025716_17	71.2906	-156.789	US	United States of America	Barrow	1821727	255	8232	Bacteria;Acidobacteriota;Aminicenantia;Aminicenantales;UBA4085;													68.4	0.76	no	0	1	0	0	1	0	0	0	0	0	0	0
GEM_3300025865_20	71.2905	-156.789	US	United States of America	Barrow	1902215	60	69488	Bacteria;Acidobacteriota;Aminicenantia;Aminicenantales;UBA4085;													77.34	0.91	no	0	2	1	0	1	0	0	0	0	0	0	0
GEM_3300025865_14	71.2905	-156.789	US	United States of America	Barrow	2299548	75	45381	Bacteria;Bacteroidota;Bacteroidia;Bacteroidales;vadinHA17;LD21;													81.15	0.1	no	0	1	0	0	0	0	0	0	0	0	0	1
GEM_3300025865_13	71.2905	-156.789	US	United States of America	Barrow	2453032	129	27912	Bacteria;Acidobacteriota;Aminicenantia;UBA2199;UBA2199;													90.39	2.13	no	1	3	0	0	2	0	0	0	0	0	0	0
GEM_3300025865_12	71.2905	-156.789	US	United States of America	Barrow	2485401	247	13056	Bacteria;Actinobacteriota;RBG-13-55-18;ctinobacteria-3;ctinobacteria-3;													80.54	3.12	no	0	2	0	0	1	0	0	1	0	0	0	0
GEM_3300025750_23	71.2906	-156.789	US	United States of America	Barrow	1360422	197	7685	Bacteria;Actinobacteriota;Actinobacteria;Actinomycetales;Cellulomonadaceae;													70.22	3.13	no	0	3	0	0	1	0	0	0	0	0	0	2
GEM_3300025750_24	71.2906	-156.789	US	United States of America	Barrow	1306779	178	8446	Bacteria;Actinobacteriota;Thermoleophilia;20CM-4-69-9;20CM-4-69-9;													63.42	2.98	no	1	3	0	0	1	0	0	0	0	0	0	1
GEM_3300025750_19	71.2906	-156.789	US	United States of America	Barrow	1568743	238	6571	Bacteria;Actinobacteriota;RBG-13-55-18;ctinobacteria-3;ctinobacteria-3;													67.53	2.29	no	0	3	0	0	3	0	0	0	0	0	0	0
GEM_3300025750_11	71.2906	-156.789	US	United States of America	Barrow	2427847	180	19386	Bacteria;Actinobacteriota;RBG-13-55-18;RBG-13-55-18;RBG-13-55-18;RBG-13-55-18;													93.74	1.05	no	0	1	0	0	1	0	0	0	0	0	0	0
GEM_3300025750_14	71.2906	-156.789	US	United States of America	Barrow	2068285	129	23211	Bacteria;Acidobacteriota;Aminicenantia;UBA2199;UBA2199;													95.46	1.0	no	0	2	0	0	2	0	0	0	0	0	0	0
GEM_3300025750_15	71.2906	-156.789	US	United States of America	Barrow	2024867	379	5539	Bacteria;Chloroflexota;UBA6077;UBA6077;UBA6077;													73.35	1.15	no	0	3	1	0	2	0	0	0	0	0	0	0
GEM_3300025750_6	71.2906	-156.789	US	United States of America	Barrow	3524141	512	7811	Bacteria;Actinobacteriota;Actinobacteria;Frankiales;Frankiaceae;													90.0	2.51	no	0	3	0	0	1	0	0	1	0	0	0	1
GEM_3300025600_22	71.2909	-156.788	US	United States of America	Barrow	2315081	77	56172	Bacteria;Firmicutes_A;Clostridia;Oscillospirales;Oscillospiraceae;UBA2658;													96.27	0.93	no	1	10	0	0	2	0	0	0	0	0	0	7
GEM_3300025600_21	71.2909	-156.788	US	United States of America	Barrow	2670405	113	41168	Bacteria;Firmicutes_A;Clostridia;Saccharofermentanales;Saccharofermentanaceae;Firm-13;													90.12	0.51	no	0	7	1	0	2	1	0	0	0	1	0	2
GEM_3300025600_20	71.2909	-156.788	US	United States of America	Barrow	2916644	84	55860	Bacteria;Firmicutes_A;Clostridia;Saccharofermentanales;Saccharofermentanaceae;Firm-13;													97.98	0.05	no	1	9	2	0	2	0	0	0	0	1	0	3
GEM_3300025600_28	71.2909	-156.788	US	United States of America	Barrow	2056504	298	7587	Bacteria;Proteobacteria;Gammaproteobacteria;Betaproteobacteriales;Burkholderiaceae;Rhodoferax;													67.71	0.35	no	0	1	0	0	0	1	0	0	0	0	0	0
GEM_3300025600_44	71.2909	-156.788	US	United States of America	Barrow	997930	11	132389	Bacteria;Patescibacteria;ABY1;Falkowbacterales;UBA12465;GCA-002841655;													98.09	0.43	no	0	1	0	0	0	0	0	0	0	0	0	1
GEM_3300025600_49	71.2909	-156.788	US	United States of America	Barrow	771313	108	8564	Bacteria;Patescibacteria;ABY1;Falkowbacterales;UBA12465;													69.95	0.2	no	1	2	0	0	0	0	0	0	0	0	0	1
GEM_3300025600_8	71.2909	-156.788	US	United States of America	Barrow	6284408	53	185042	Bacteria;Bacteroidota;Bacteroidia;Bacteroidales;Prolixibacteraceae;Prolixibacter;													97.98	0.62	no	1	4	0	0	0	1	1	0	0	0	0	1
GEM_3300025600_26	71.2909	-156.788	US	United States of America	Barrow	2128685	38	78626	Bacteria;Firmicutes;Bacilli;Erysipelotrichales;Erysipelotrichaceae;GWE2-51-13;													99.36	3.05	no	1	7	1	0	1	0	1	0	0	0	0	3
GEM_3300025600_38	71.2909	-156.788	US	United States of America	Barrow	1172209	7	326425	Bacteria;Patescibacteria;ABY1;Falkowbacterales;UBA12465;GCA-002841655;													98.37	1.05	no	0	1	0	0	0	0	0	0	0	0	0	1
GEM_3300025600_19	71.2909	-156.788	US	United States of America	Barrow	3022624	91	74568	Bacteria;Firmicutes_A;Clostridia;Eubacteriales;Eubacteriaceae;Acetobacterium;													91.02	0.27	no	0	10	0	0	3	1	1	0	0	1	0	4
GEM_3300025600_12	71.2909	-156.788	US	United States of America	Barrow	4055429	93	111128	Bacteria;Firmicutes_C;Negativicutes;Propionisporales;Pelosinaceae;													88.98	1.13	no	0	11	2	0	3	1	1	0	0	1	0	3
GEM_3300025600_13	71.2909	-156.788	US	United States of America	Barrow	4367168	25	324891	Bacteria;Bacteroidota;Bacteroidia;Bacteroidales;Paludibacteraceae;Paludibacter;													83.65	0.21	no	0	4	1	0	1	1	1	0	0	0	0	0
GEM_3300025600_10	71.2909	-156.788	US	United States of America	Barrow	4659666	75	83678	Bacteria;Bacteroidota;Bacteroidia;Bacteroidales;Prolixibacteraceae;UBA6024;													99.42	0.16	no	0	5	1	0	2	0	1	0	0	0	0	1
GEM_3300025600_11	71.2909	-156.788	US	United States of America	Barrow	4463171	26	215844	Bacteria;Bacteroidota;Bacteroidia;Bacteroidales;Paludibacteraceae;Paludibacter;													89.22	0.66	no	0	5	0	0	2	1	1	0	0	0	0	1
GEM_3300025600_17	71.2909	-156.788	US	United States of America	Barrow	3493473	413	10470	Bacteria;Fibrobacterota;Fibrobacteria;Fibrobacterales;Fibrobacteraceae;													78.8	1.64	no	0	3	0	0	0	0	1	0	0	1	0	1
GEM_3300025600_53	71.2909	-156.788	US	United States of America	Barrow	729074	10	111798	Bacteria;Patescibacteria;Saccharimonadia;Saccharimonadales;Saccharimonadaceae;UBA1547;													96.18	0.02	no	0	3	1	0	1	0	0	0	0	0	0	1
GEM_3300025600_30	71.2909	-156.788	US	United States of America	Barrow	1910321	146	19202	Bacteria;Desulfuromonadota;Desulfuromonadia;Geobacterales;Pelobacteraceae;UBA8499;													58.68	0.33	no	0	0	0	0	0	0	0	0	0	0	0	0
GEM_3300025575_17	71.2909	-156.788	US	United States of America	Barrow	3180757	145	32664	Bacteria;Firmicutes_A;Clostridia;Saccharofermentanales;Saccharofermentanaceae;Firm-13;													97.56	0.42	no	1	11	2	0	2	1	1	0	0	1	0	3
GEM_3300025575_16	71.2909	-156.788	US	United States of America	Barrow	3550086	228	23990	Bacteria;Desulfuromonadota;Desulfuromonadia;Geobacterales;Pelobacteraceae;UBA8499;													98.09	1.6	no	0	2	0	0	2	0	0	0	0	0	0	0
GEM_3300025575_15	71.2909	-156.788	US	United States of America	Barrow	3487980	118	66818	Bacteria;Firmicutes_A;Clostridia;Eubacteriales;Eubacteriaceae;Acetobacterium;													99.99	4.3	no	0	10	0	0	3	1	1	0	0	1	0	4
GEM_3300025575_13	71.2909	-156.788	US	United States of America	Barrow	4227857	74	129347	Bacteria;Firmicutes_C;Negativicutes;Propionisporales;Pelosinaceae;													98.56	2.37	no	0	11	2	0	3	1	1	0	0	1	0	3
GEM_3300025575_12	71.2909	-156.788	US	United States of America	Barrow	4496704	32	167388	Bacteria;Bacteroidota;Bacteroidia;Bacteroidales;Paludibacteraceae;Paludibacter;													83.42	0.27	no	0	4	1	0	1	1	1	0	0	0	0	0
GEM_3300025575_11	71.2909	-156.788	US	United States of America	Barrow	4536172	29	215890	Bacteria;Bacteroidota;Bacteroidia;Bacteroidales;Paludibacteraceae;Paludibacter;													92.79	0.42	no	0	5	0	0	2	1	1	0	0	0	0	1
GEM_3300025575_34	71.2909	-156.788	US	United States of America	Barrow	917450	118	8150	Bacteria;Firmicutes;Bacilli;RFN20;CAG-826;													51.79	0.18	no	0	0	0	0	0	0	0	0	0	0	0	0
GEM_3300025575_36	71.2909	-156.788	US	United States of America	Barrow	885242	173	5192	Bacteria;Firmicutes_A;Clostridia;Oscillospirales;Ethanoligenenaceae;													51.99	0.1	no	0	0	0	0	0	0	0	0	0	0	0	0
GEM_3300025575_9	71.2909	-156.788	US	United States of America	Barrow	4804947	80	79431	Bacteria;Bacteroidota;Bacteroidia;Bacteroidales;Prolixibacteraceae;UBA6024;													98.94	0.12	no	0	5	1	0	2	0	1	0	0	0	0	1
GEM_3300025575_7	71.2909	-156.788	US	United States of America	Barrow	6261750	57	184161	Bacteria;Bacteroidota;Bacteroidia;Bacteroidales;Prolixibacteraceae;Prolixibacter;													97.94	0.67	no	1	4	0	0	0	1	1	0	0	0	0	1
GEM_3300025575_23	71.2909	-156.788	US	United States of America	Barrow	1669874	217	8703	Bacteria;Firmicutes;Bacilli;Erysipelotrichales;Erysipelotrichaceae;GWE2-51-13;													82.21	2.28	no	1	7	1	0	1	0	1	0	0	0	0	3
GEM_3300025575_20	71.2909	-156.788	US	United States of America	Barrow	2050837	111	24769	Bacteria;Firmicutes_A;Clostridia;Oscillospirales;Oscillospiraceae;UBA2658;													95.15	1.15	no	1	8	0	0	0	0	0	0	0	0	0	7
GEM_3300025575_29	71.2909	-156.788	US	United States of America	Barrow	1173614	11	243879	Bacteria;Patescibacteria;ABY1;Falkowbacterales;UBA12465;GCA-002841655;													98.35	1.05	no	0	1	0	0	0	0	0	0	0	0	0	1
GEM_3300025553_13	71.2999	-156.61	US	United States of America	Barrow	2886858	357	10163	Bacteria;Actinobacteriota;Actinobacteria;Actinomycetales;Dermatophilaceae;UBA4719;													93.07	0.11	no	1	5	0	0	2	1	1	0	0	0	0	0
GEM_3300025553_16	71.2999	-156.61	US	United States of America	Barrow	2655892	358	8644	Bacteria;UBP10;GR-WP33-30;UBA7539;UBA7539;UBA7539;													83.99	0.19	no	0	5	0	0	4	0	0	0	0	1	0	0
GEM_3300025553_15	71.2999	-156.61	US	United States of America	Barrow	2728632	281	12348	Bacteria;Proteobacteria;Gammaproteobacteria;Betaproteobacteriales;Gallionellaceae;Gallionella;													85.94	2.37	no	0	1	0	0	1	0	0	0	0	0	0	0
GEM_3300025553_18	71.2999	-156.61	US	United States of America	Barrow	2158358	348	6476	Bacteria;Actinobacteriota;Thermoleophilia;UBA2241;UBA2241;UBA2241;													70.73	2.22	no	0	5	1	0	1	1	0	0	0	0	0	2
GEM_3300025553_9	71.2999	-156.61	US	United States of America	Barrow	3226071	266	17727	Bacteria;Actinobacteriota;Acidimicrobiia;Acidimicrobiales;UBA8190;													96.17	0.86	no	0	4	0	0	2	1	1	0	0	0	0	0
GEM_3300025553_8	71.2999	-156.61	US	United States of America	Barrow	3301501	355	13283	Bacteria;Actinobacteriota;Actinobacteria;Frankiales;Frankiaceae;													93.98	0.57	no	0	2	0	0	1	0	0	0	0	0	0	1
GEM_3300025582_9	71.299	-156.61	US	United States of America	Barrow	2521544	289	11090	Bacteria;Proteobacteria;Alphaproteobacteria;Rhizobiales;Methyloligellaceae;Methyloceanibacter;													78.53	0.77	no	0	3	0	0	1	0	0	0	0	0	0	2
GEM_3300025582_8	71.299	-156.61	US	United States of America	Barrow	2529833	299	10286	Bacteria;Actinobacteriota;Thermoleophilia;UBA2241;UBA2241;UBA2241;													91.27	1.4	no	0	6	1	0	1	1	1	0	0	0	0	2
GEM_3300025582_6	71.299	-156.61	US	United States of America	Barrow	2952830	245	15653	Bacteria;Actinobacteriota;Thermoleophilia;RBG-16-64-13;RBG-16-64-13;													97.57	1.77	no	0	2	0	0	0	1	0	0	0	0	0	1
GEM_3300025878_1	71.299	-156.61	US	United States of America	Barrow	5692635	741	9035	Bacteria;Actinobacteriota;Actinobacteria;Corynebacteriales;Nakamurellaceae;Nakamurella;													76.21	2.5	no	0	8	1	0	1	1	2	0	0	0	0	3
GEM_3300025650_3	71.299	-156.61	US	United States of America	Barrow	5178296	890	6184	Bacteria;Myxococcota;Polyangia;Polyangiales;NIC37A-2;													81.85	1.91	no	0	3	1	0	0	0	0	0	0	0	0	2
GEM_3300025650_11	71.299	-156.61	US	United States of America	Barrow	2846700	214	18422	Bacteria;Actinobacteriota;Acidimicrobiia;Acidimicrobiales;UBA8190;													73.41	1.11	no	0	4	0	0	2	0	1	1	0	0	0	0
GEM_3300025650_10	71.299	-156.61	US	United States of America	Barrow	3235298	363	11637	Bacteria;Proteobacteria;Alphaproteobacteria;Rhizobiales;Xanthobacteraceae;Pseudolabrys;													83.02	2.93	no	0	3	0	0	2	1	0	0	0	0	0	0
GEM_3300025650_17	71.299	-156.61	US	United States of America	Barrow	2415465	398	6660	Bacteria;Actinobacteriota;Actinobacteria;Frankiales;Frankiaceae;													63.05	0.34	no	0	1	0	0	1	0	0	0	0	0	0	0
GEM_3300025574_7	71.2999	-156.61	US	United States of America	Barrow	3193443	89	57743	Bacteria;Proteobacteria;Alphaproteobacteria;Caulobacterales;Caulobacteraceae;													98.35	0.06	no	1	5	1	0	0	0	0	0	0	1	0	2
GEM_3300025664_15	71.2999	-156.61	US	United States of America	Barrow	3110115	139	40258	Bacteria;Dormibacterota;Dormibacteria;Dormibacterales;Dormibacteraceae;													93.14	2.2	no	1	5	0	0	2	0	0	1	0	0	0	1
GEM_3300025664_16	71.2999	-156.61	US	United States of America	Barrow	2336447	77	46824	Bacteria;Actinobacteriota;Acidimicrobiia;Acidimicrobiales;RAAP-2;RAAP-2;													89.69	1.82	no	2	4	0	0	1	1	0	0	0	0	0	0
GEM_3300025664_17	71.2999	-156.61	US	United States of America	Barrow	2224137	9	508816	Bacteria;UBP12;UBA5184;UBA5184;UBA5184;UBA5184;													76.44	0.04	no	0	5	1	0	2	0	1	1	0	0	0	0
GEM_3300025664_18	71.2999	-156.61	US	United States of America	Barrow	2152197	281	9117	Bacteria;Proteobacteria;Gammaproteobacteria;Steroidobacterales;Steroidobacteraceae;													60.73	2.76	no	0	2	0	0	0	1	0	0	0	1	0	0
GEM_3300025664_7	71.2999	-156.61	US	United States of America	Barrow	4595463	142	97038	Bacteria;Acidobacteriota;Acidobacteriae;Acidobacteriales;Koribacteraceae;													92.81	4.69	no	0	4	1	0	3	0	0	0	0	0	0	0
GEM_3300025664_8	71.2999	-156.61	US	United States of America	Barrow	3945900	171	37642	Bacteria;Acidobacteriota;Acidobacteriae;Acidobacteriales;Acidobacteriaceae;Terracidiphilus;													94.11	1.39	no	0	2	0	0	2	0	0	0	0	0	0	0
GEM_3300025588_4	71.2999	-156.61	US	United States of America	Barrow	2153167	110	26996	Bacteria;Actinobacteriota;Thermoleophilia;Solirubrobacterales;Solirubrobacteraceae;													76.14	0.65	no	0	1	0	0	1	0	0	0	0	0	0	0
GEM_3300025588_3	71.2999	-156.61	US	United States of America	Barrow	4192979	308	17280	Bacteria;Proteobacteria;Alphaproteobacteria;Rhizobiales;Xanthobacteraceae;Bradyrhizobium;													81.82	0.43	no	3	7	1	0	2	1	0	0	0	0	0	0
GEM_3300025548_7	71.2999	-156.61	US	United States of America	Barrow	2912477	289	13281	Bacteria;Acidobacteriota;Thermoanaerobaculia;UBA5066;UBA5066;													94.5	0.06	no	0	4	1	0	1	0	1	0	0	0	0	1
GEM_3300025548_6	71.2999	-156.61	US	United States of America	Barrow	3392814	364	11760	Bacteria;Cyanobacteriota;Cyanobacteriia;Gloeobacterales;													96.57	1.47	no	0	7	1	0	2	0	0	1	0	1	0	2
GEM_3300025581_19	71.2999	-156.61	US	United States of America	Barrow	1020030	159	7100	Bacteria;Patescibacteria;Saccharimonadia;Saccharimonadales;UBA4665;													81.71	0.97	no	0	3	0	0	1	0	0	0	0	0	0	2
GEM_3300025581_14	71.2999	-156.61	US	United States of America	Barrow	2236619	99	35163	Bacteria;Gemmatimonadota;Gemmatimonadetes;Gemmatimonadales;Gemmatimonadaceae;UBA4720;													84.03	0.37	no	0	6	1	0	3	0	0	1	0	0	0	1
GEM_3300025581_17	71.2999	-156.61	US	United States of America	Barrow	1581900	262	6433	Bacteria;Actinobacteriota;Acidimicrobiia;Acidimicrobiales;RAAP-2;RAAP-2;													66.74	3.13	no	0	4	0	0	3	0	1	0	0	0	0	0
GEM_3300025581_11	71.2999	-156.61	US	United States of America	Barrow	2665226	328	9289	Bacteria;Proteobacteria;Alphaproteobacteria;Rhizobiales;Xanthobacteraceae;Pseudolabrys;													85.79	1.55	no	0	4	0	0	3	1	0	0	0	0	0	0
GEM_3300025581_13	71.2999	-156.61	US	United States of America	Barrow	2437995	47	77500	Bacteria;Acidobacteriota;Thermoanaerobaculia;UBA5066;UBA5066;													71.4	0.37	no	0	4	1	0	1	0	1	0	0	0	0	1
GEM_3300025581_5	71.2999	-156.61	US	United States of America	Barrow	4020085	431	12780	Bacteria;Actinobacteriota;Actinobacteria;Actinomycetales;Dermatophilaceae;UBA4719;													92.16	2.66	no	1	7	0	0	3	1	2	0	0	0	0	0
GEM_3300025581_8	71.2999	-156.61	US	United States of America	Barrow	3204671	430	8634	Bacteria;Actinobacteriota;Actinobacteria;Frankiales;Frankiaceae;													93.07	1.57	no	0	1	0	0	1	0	0	0	0	0	0	0
GEM_3300025464_1	71.2999	-156.61	US	United States of America	Barrow	4273231	765	5929	Bacteria;Actinobacteriota;Actinobacteria;Streptosporangiales;Streptosporangiaceae;UBA9676;													81.78	2.68	no	2	7	1	0	1	0	1	0	0	0	0	2
GEM_3300025461_4	71.2999	-156.61	US	United States of America	Barrow	4625360	522	10465	Bacteria;Actinobacteriota;Actinobacteria;Corynebacteriales;Nakamurellaceae;Nakamurella;													85.31	0.78	no	1	12	0	0	3	1	2	0	0	2	0	3
GEM_3300025461_5	71.2999	-156.61	US	United States of America	Barrow	4557893	324	20746	Bacteria;Myxococcota;Myxococcia;Myxococcales;Myxococcaceae;													97.5	0.41	no	0	4	0	0	2	0	0	0	0	1	0	1
GEM_3300025461_6	71.2999	-156.61	US	United States of America	Barrow	2104913	261	9773	Bacteria;Cyanobacteriota;Cyanobacteriia;Gloeobacterales;													74.72	0.52	no	0	6	1	0	2	0	0	0	0	1	0	2
GEM_3300025461_3	71.2999	-156.61	US	United States of America	Barrow	5205277	392	21804	Bacteria;Actinobacteriota;Actinobacteria;Corynebacteriales;Nakamurellaceae;Nakamurella;													92.64	0.53	no	1	10	0	0	2	1	2	0	0	1	0	3
GEM_3300025457_4	71.2999	-156.61	US	United States of America	Barrow	3441607	434	9086	Bacteria;Actinobacteriota;Actinobacteria;Frankiales;Frankiaceae;													90.48	0.95	no	0	3	0	0	1	0	1	1	0	0	0	0
GEM_3300025457_5	71.2999	-156.61	US	United States of America	Barrow	2890462	111	46670	Bacteria;Gemmatimonadota;Gemmatimonadetes;Gemmatimonadales;Gemmatimonadaceae;UBA4720;													93.17	0.51	no	0	6	1	0	3	0	0	1	0	0	0	1
GEM_3300025457_9	71.2999	-156.61	US	United States of America	Barrow	2098510	46	63772	Bacteria;Actinobacteriota;Acidimicrobiia;Acidimicrobiales;RAAP-2;RAAP-2;													88.65	0.4	no	2	6	0	0	3	0	1	0	0	0	0	0
GEM_3300025457_6	71.2999	-156.61	US	United States of America	Barrow	2501961	359	8074	Bacteria;Proteobacteria;Alphaproteobacteria;Rhizobiales;Xanthobacteraceae;Pseudolabrys;													77.97	2.17	no	0	4	0	0	2	1	0	0	0	0	0	1
GEM_3300025619_18	71.2999	-156.61	US	United States of America	Barrow	1784045	164	15145	Bacteria;Proteobacteria;Gammaproteobacteria;Betaproteobacteriales;Gallionellaceae;Gallionella;													77.12	0.86	no	0	1	0	0	1	0	0	0	0	0	0	0
GEM_3300025619_11	71.2999	-156.61	US	United States of America	Barrow	2507098	426	6148	Bacteria;Actinobacteriota;Actinobacteria;Frankiales;Frankiaceae;													80.79	0.15	no	0	3	0	0	1	0	1	1	0	0	0	0
GEM_3300025619_12	71.2999	-156.61	US	United States of America	Barrow	2500785	296	10313	Bacteria;UBP10;GR-WP33-30;UBA7539;UBA7539;UBA7539;													82.62	0.0	no	0	4	0	0	3	0	0	0	0	1	0	0
GEM_3300025619_13	71.2999	-156.61	US	United States of America	Barrow	2491402	370	7363	Bacteria;Proteobacteria;Alphaproteobacteria;Rhizobiales;Xanthobacteraceae;Pseudolabrys;													72.54	0.4	no	0	3	0	0	2	1	0	0	0	0	0	0
GEM_3300025619_16	71.2999	-156.61	US	United States of America	Barrow	2378326	226	13959	Bacteria;Gemmatimonadota;Gemmatimonadetes;Gemmatimonadales;Gemmatimonadaceae;UBA4720;													90.14	0.34	no	0	6	1	0	3	0	0	1	0	0	0	1
GEM_3300025619_8	71.2999	-156.61	US	United States of America	Barrow	3969344	465	11497	Bacteria;Actinobacteriota;Actinobacteria;Actinomycetales;Dermatophilaceae;UBA4719;													96.59	4.92	no	1	7	0	0	3	1	2	0	0	0	0	0
GEM_3300025619_20	71.2999	-156.61	US	United States of America	Barrow	1224195	79	19112	Bacteria;Patescibacteria;Saccharimonadia;Saccharimonadales;UBA4665;													98.58	1.59	no	2	3	0	0	1	0	0	0	0	0	0	0
GEM_3300025499_10	71.2999	-156.61	US	United States of America	Barrow	1451474	237	6385	Bacteria;Desulfobacterota;Syntrophia;Syntrophales;UBA2185;UBA2185;													60.87	2.25	no	0	2	0	0	1	0	0	0	0	0	0	1
GEM_3300025499_5	71.2999	-156.61	US	United States of America	Barrow	2049244	150	19930	Bacteria;Bacteroidota;Bacteroidia;Bacteroidales;vadinHA17;													88.29	1.25	no	0	2	0	0	1	0	0	0	0	0	0	1
GEM_3300025604_7	71.2999	-156.61	US	United States of America	Barrow	3036661	186	22604	Bacteria;Acidobacteriota;Thermoanaerobaculia;UBA5066;UBA5066;													91.54	0.0	no	0	5	1	0	1	0	1	0	0	1	0	1
GEM_3300025604_8	71.2999	-156.61	US	United States of America	Barrow	2937453	458	7072	Bacteria;Actinobacteriota;Actinobacteria;Frankiales;Frankiaceae;													90.43	0.49	no	0	1	0	0	1	0	0	0	0	0	0	0
GEM_3300025679_28	71.2999	-156.61	US	United States of America	Barrow	1261178	192	6940	Bacteria;Actinobacteriota;Acidimicrobiia;Acidimicrobiales;RAAP-2;RAAP-2;													60.95	0.08	no	0	3	0	0	1	1	1	0	0	0	0	0
GEM_3300025679_22	71.2999	-156.61	US	United States of America	Barrow	2288592	48	99292	Bacteria;Actinobacteriota;Acidimicrobiia;Acidimicrobiales;RAAP-2;RAAP-2;													85.23	3.02	no	1	2	0	0	1	0	0	0	0	0	0	0
GEM_3300025679_26	71.2999	-156.61	US	United States of America	Barrow	1660079	72	36014	Bacteria;Actinobacteriota;Actinobacteria;Nanopelagicales;Nanopelagicaceae;													87.59	0.31	no	0	2	0	0	2	0	0	0	0	0	0	0
GEM_3300025679_25	71.2999	-156.61	US	United States of America	Barrow	1761539	165	14580	Bacteria;Actinobacteriota;Acidimicrobiia;Acidimicrobiales;RAAP-2;RAAP-2;													88.0	0.81	no	1	3	0	0	1	1	0	0	0	0	0	0
GEM_3300025679_35	71.2999	-156.61	US	United States of America	Barrow	752256	42	27120	Bacteria;Patescibacteria;Saccharimonadia;Saccharimonadales;UBA4665;													90.63	0.06	no	0	1	0	0	1	0	0	0	0	0	0	0
GEM_3300025679_32	71.2999	-156.61	US	United States of America	Barrow	823773	23	51515	Bacteria;Patescibacteria;Paceibacteria;UBA9983;Kaiserbacteraceae;UBA10103;													97.08	0.04	no	0	3	1	0	1	0	0	0	0	0	0	1
GEM_3300025679_18	71.2999	-156.61	US	United States of America	Barrow	2606972	246	13437	Bacteria;Proteobacteria;Gammaproteobacteria;Betaproteobacteriales;Burkholderiaceae;													80.41	0.17	no	0	1	0	0	0	0	0	0	0	1	0	0
GEM_3300025679_16	71.2999	-156.61	US	United States of America	Barrow	3148227	361	10992	Bacteria;Acidobacteriota;Acidobacteriae;Acidobacteriales;Acidobacteriaceae;KBS-83;													85.7	1.55	no	0	1	0	0	1	0	0	0	0	0	0	0
GEM_3300025679_17	71.2999	-156.61	US	United States of America	Barrow	2882571	26	247059	Bacteria;Armatimonadota;Fimbriimonadia;Fimbriimonadales;Fimbriimonadaceae;													99.23	0.42	no	0	5	1	0	1	0	1	0	0	0	0	2
GEM_3300025679_15	71.2999	-156.61	US	United States of America	Barrow	3356819	235	20199	Bacteria;Gemmatimonadota;Gemmatimonadetes;Gemmatimonadales;Gemmatimonadaceae;UBA4720;													89.13	2.41	no	0	3	0	0	2	0	0	1	0	0	0	0
GEM_3300025679_12	71.2999	-156.61	US	United States of America	Barrow	4134542	696	6155	Bacteria;Gemmatimonadota;Gemmatimonadetes;Gemmatimonadales;Gemmatimonadaceae;UBA4720;													57.59	2.42	no	0	3	1	0	2	0	0	0	0	0	0	0
GEM_3300025703_28	71.2999	-156.61	US	United States of America	Barrow	952855	66	19103	Bacteria;Patescibacteria;Saccharimonadia;Saccharimonadales;UBA4665;													92.54	0.02	no	0	2	1	0	1	0	0	0	0	0	0	0
GEM_3300025703_22	71.2999	-156.61	US	United States of America	Barrow	1622542	135	16045	Bacteria;Actinobacteriota;Acidimicrobiia;Acidimicrobiales;RAAP-2;RAAP-2;													76.05	0.88	no	1	3	0	0	1	1	0	0	0	0	0	0
GEM_3300025703_9	71.2999	-156.61	US	United States of America	Barrow	4291174	226	45914	Bacteria;Proteobacteria;Gammaproteobacteria;Betaproteobacteriales;Burkholderiaceae;													100.0	3.75	no	0	2	0	0	1	0	0	0	0	1	0	0
GEM_3300025703_6	71.2999	-156.61	US	United States of America	Barrow	5635088	383	23356	Bacteria;Bacteroidota;Bacteroidia;Chitinophagales;Chitinophagaceae;65-1;													93.54	1.48	no	2	10	1	0	3	1	1	0	0	0	0	2
GEM_3300025703_11	71.2999	-156.61	US	United States of America	Barrow	4230243	459	11301	Bacteria;Acidobacteriota;Acidobacteriae;Solibacterales;Solibacteraceae;													85.73	3.82	no	0	6	2	0	2	1	0	0	0	1	0	0
GEM_3300025703_13	71.2999	-156.61	US	United States of America	Barrow	3933819	113	56558	Bacteria;Acidobacteriota;Acidobacteriae;Acidobacteriales;Acidobacteriaceae;Terracidiphilus;													96.95	0.55	no	0	3	1	0	2	0	0	0	0	0	0	0
GEM_3300025634_7	71.2999	-156.61	US	United States of America	Barrow	3113452	273	15770	Bacteria;Proteobacteria;Gammaproteobacteria;Xanthomonadales;Rhodanobacteraceae;Rhodanobacter;													84.82	0.17	no	1	7	2	0	1	1	0	0	0	1	0	1
GEM_3300025634_6	71.2999	-156.61	US	United States of America	Barrow	3792438	355	13873	Bacteria;Bacteroidota;Bacteroidia;Chitinophagales;Chitinophagaceae;65-1;													93.0	0.02	no	1	9	1	0	3	1	1	0	0	0	0	2
GEM_3300025634_3	71.2999	-156.61	US	United States of America	Barrow	5356795	360	21599	Bacteria;Planctomycetota;Phycisphaerae;UBA1161;UBA1161;													86.7	2.48	no	0	6	1	0	2	0	1	1	0	1	0	0
GEM_3300025634_8	71.2999	-156.61	US	United States of America	Barrow	2745467	477	6215	Bacteria;Acidobacteriota;Acidobacteriae;Acidobacteriales;Acidobacteriaceae;KBS-89;													69.29	4.56	no	0	3	1	0	2	0	0	0	0	0	0	0
GEM_3300025634_5	71.2999	-156.61	US	United States of America	Barrow	3890200	440	10692	Bacteria;Proteobacteria;Alphaproteobacteria;Rhizobiales;Xanthobacteraceae;Bradyrhizobium;													72.44	0.5	no	2	2	0	0	0	0	0	0	0	0	0	0
GEM_3300025634_11	71.2999	-156.61	US	United States of America	Barrow	2474376	388	6985	Bacteria;Actinobacteriota;Thermoleophilia;Solirubrobacterales;Solirubrobacteraceae;													70.81	3.65	no	0	2	0	0	1	0	1	0	0	0	0	0
GEM_3300025634_12	71.2999	-156.61	US	United States of America	Barrow	2442686	94	43227	Bacteria;Actinobacteriota;Acidimicrobiia;Acidimicrobiales;RAAP-2;RAAP-2;													94.6	3.92	no	2	4	0	0	1	1	0	0	0	0	0	0
GEM_3300025474_4	71.2999	-156.61	US	United States of America	Barrow	2241698	321	8027	Bacteria;Actinobacteriota;Acidimicrobiia;Acidimicrobiales;													81.96	0.51	no	0	2	0	0	2	0	0	0	0	0	0	0
GEM_3300025504_3	71.2999	-156.61	US	United States of America	Barrow	4402550	216	30370	Bacteria;Proteobacteria;Alphaproteobacteria;Rhizobiales;Xanthobacteraceae;Bradyrhizobium;													85.72	0.81	no	3	8	1	0	2	1	0	0	0	1	0	0
GEM_3300025504_4	71.2999	-156.61	US	United States of America	Barrow	2031705	33	118821	Bacteria;Actinobacteriota;Thermoleophilia;Solirubrobacterales;70-9;70-9;													69.85	0.56	no	0	4	0	0	1	0	1	1	0	0	0	1
GEM_3300025505_6	71.2999	-156.61	US	United States of America	Barrow	1291510	204	6852	Bacteria;Proteobacteria;Gammaproteobacteria;Betaproteobacteriales;SG8-39;RBG-16-66-20;													59.11	0.76	no	0	1	0	0	1	0	0	0	0	0	0	0
GEM_3300025505_5	71.2999	-156.61	US	United States of America	Barrow	2529599	360	8175	Bacteria;Actinobacteriota;Actinobacteria;Acidothermales;													82.72	0.51	no	0	4	0	0	1	0	1	0	0	0	0	2
GEM_3300025625_10	71.2999	-156.61	US	United States of America	Barrow	2206087	30	99883	Bacteria;Actinobacteriota;Acidimicrobiia;Acidimicrobiales;RAAP-2;													79.87	0.15	no	2	7	0	0	2	1	2	0	0	0	0	0
GEM_3300025625_9	71.2999	-156.61	US	United States of America	Barrow	2422741	414	5902	Bacteria;Proteobacteria;Alphaproteobacteria;Rhizobiales;Xanthobacteraceae;Bradyrhizobium;													58.99	1.78	no	2	3	0	0	0	1	0	0	0	0	0	0
GEM_3300025544_5	71.2999	-156.61	US	United States of America	Barrow	3313121	283	16419	Bacteria;Dormibacterota;Dormibacteria;Dormibacterales;Dormibacteraceae;													89.0	4.22	no	1	4	0	0	2	0	0	0	0	0	0	1
GEM_3300025544_4	71.2999	-156.61	US	United States of America	Barrow	3470624	324	14789	Bacteria;Gemmatimonadota;Gemmatimonadetes;Gemmatimonadales;Gemmatimonadaceae;UBA4720;UBA4720 sp1													94.95	3.06	no	0	8	2	0	4	0	0	1	0	0	0	1
GEM_3300025544_2	71.2999	-156.61	US	United States of America	Barrow	3662419	27	209808	Bacteria;UBP12;UBA5184;UBA5184;UBA5184;													90.13	0.13	no	0	3	1	0	2	0	0	0	0	0	0	0
GEM_3300025544_8	71.2999	-156.61	US	United States of America	Barrow	2984239	507	6420	Bacteria;Verrucomicrobiota;Verrucomicrobiae;Chthoniobacterales;UBA10450;													73.31	4.16	no	0	7	2	0	2	0	1	0	0	1	0	1
GEM_3300025579_15	71.2999	-156.61	US	United States of America	Barrow	1509999	246	6323	Bacteria;Proteobacteria;Gammaproteobacteria;Steroidobacterales;Steroidobacteraceae;													61.99	1.26	no	0	2	0	0	0	0	0	0	0	1	0	1
GEM_3300025579_14	71.2999	-156.61	US	United States of America	Barrow	1876949	315	6526	Bacteria;Proteobacteria;Alphaproteobacteria;Rhizobiales;Xanthobacteraceae;Pseudolabrys;													56.58	0.61	no	0	3	0	0	2	1	0	0	0	0	0	0
GEM_3300025579_9	71.2999	-156.61	US	United States of America	Barrow	2671794	479	5853	Bacteria;Actinobacteriota;Actinobacteria;Frankiales;Frankiaceae;													80.45	0.24	no	0	2	0	0	1	0	0	0	0	0	0	1
GEM_3300025579_8	71.2999	-156.61	US	United States of America	Barrow	3231903	589	5673	Bacteria;Proteobacteria;Alphaproteobacteria;Rhizobiales;Xanthobacteraceae;Bradyrhizobium;													69.5	1.51	no	0	4	0	0	1	1	0	0	0	1	0	1
GEM_3300025579_13	71.2999	-156.61	US	United States of America	Barrow	1994569	209	11576	Bacteria;Actinobacteriota;Acidimicrobiia;Acidimicrobiales;RAAP-2;RAAP-2;													92.91	3.23	no	1	4	0	0	2	0	1	0	0	0	0	0
GEM_3300025579_10	71.2999	-156.61	US	United States of America	Barrow	2499505	271	11255	Bacteria;UBP10;GR-WP33-30;UBA7539;UBA7539;UBA7539;													85.05	0.13	no	0	4	0	0	3	0	0	0	0	1	0	0
GEM_3300025495_8	71.2999	-156.61	US	United States of America	Barrow	2656158	199	19201	Bacteria;Acidobacteriota;Thermoanaerobaculia;UBA5066;UBA5066;													80.45	0.55	no	0	6	1	0	2	0	1	0	0	1	0	1
GEM_3300025495_12	71.2999	-156.61	US	United States of America	Barrow	1753058	286	6809	Bacteria;Proteobacteria;Gammaproteobacteria;Betaproteobacteriales;Gallionellaceae;Gallionella;													68.63	1.66	no	0	1	0	0	1	0	0	0	0	0	0	0
GEM_3300025495_6	71.2999	-156.61	US	United States of America	Barrow	2825467	289	12360	Bacteria;Gemmatimonadota;Gemmatimonadetes;Gemmatimonadales;GWC2-71-9;													87.75	1.93	no	0	4	2	0	0	0	0	0	0	1	0	1
GEM_3300025443_1	71.2999	-156.61	US	United States of America	Barrow	6342168	720	11634	Bacteria;Actinobacteriota;Actinobacteria;Corynebacteriales;Nakamurellaceae;Nakamurella;													91.12	1.8	no	1	12	0	0	3	1	2	0	0	2	0	3
GEM_3300025443_3	71.2999	-156.61	US	United States of America	Barrow	1590073	238	7539	Bacteria;Bacteroidota;Bacteroidia;Bacteroidales;vadinHA17;													73.0	0.7	no	0	2	0	0	1	0	0	0	0	0	0	1
GEM_3300025862_50	71.299	-156.61	US	United States of America	Barrow	815348	11	137803	Bacteria;Patescibacteria;Paceibacteria;UBA9983;Kaiserbacteraceae;UBA10103;													98.0	0.02	no	1	2	0	0	0	0	0	0	0	1	0	0
GEM_3300025862_15	71.299	-156.61	US	United States of America	Barrow	3835526	299	17190	Bacteria;Gemmatimonadota;Gemmatimonadetes;Gemmatimonadales;Gemmatimonadaceae;UBA4720;													91.42	4.2	no	0	4	1	0	2	0	0	1	0	0	0	0
GEM_3300025862_16	71.299	-156.61	US	United States of America	Barrow	3750274	336	15606	Bacteria;Actinobacteriota;Acidimicrobiia;Acidimicrobiales;UBA8190;													87.09	1.81	no	0	5	0	0	3	0	2	0	0	0	0	0
GEM_3300025862_12	71.299	-156.61	US	United States of America	Barrow	4375916	192	40454	Bacteria;Acidobacteriota;Acidobacteriae;Solibacterales;Solibacteraceae;													90.05	1.86	no	0	6	0	0	3	1	0	0	0	1	0	1
GEM_3300025862_18	71.299	-156.61	US	United States of America	Barrow	3533745	29	176822	Bacteria;UBP12;UBA5184;UBA5184;UBA5184;													94.78	0.14	no	0	6	1	0	3	0	1	0	0	1	0	0
GEM_3300025862_34	71.299	-156.61	US	United States of America	Barrow	1445063	284	5208	Bacteria;													65.49	0.15	no	1	3	0	0	1	0	0	0	0	1	0	0
GEM_3300025862_28	71.299	-156.61	US	United States of America	Barrow	2084584	33	100610	Bacteria;Proteobacteria;Alphaproteobacteria;UBA1301;UBA1301;UBA6038;													68.69	0.17	no	0	4	2	0	0	0	0	0	1	1	0	0
GEM_3300025862_25	71.299	-156.61	US	United States of America	Barrow	2580878	32	163161	Bacteria;Actinobacteriota;Acidimicrobiia;Acidimicrobiales;RAAP-2;RAAP-2;													86.65	2.86	no	1	5	0	0	2	1	1	0	0	0	0	0
GEM_3300025862_24	71.299	-156.61	US	United States of America	Barrow	2800340	360	9191	Bacteria;Proteobacteria;Alphaproteobacteria;UBA1301;UBA1301;UBA6038;													87.35	3.29	no	1	6	1	0	0	1	1	0	0	1	0	1
GEM_3300025862_26	71.299	-156.61	US	United States of America	Barrow	2439783	67	73400	Bacteria;Actinobacteriota;Acidimicrobiia;Acidimicrobiales;RAAP-2;RAAP-2;													87.93	0.83	no	0	4	0	0	3	0	1	0	0	0	0	0
GEM_3300025862_23	71.299	-156.61	US	United States of America	Barrow	2926529	87	59682	Bacteria;Proteobacteria;Alphaproteobacteria;Rhizobiales;Thermopetrobacteraceae;													99.54	0.53	no	0	4	0	1	1	1	0	0	0	1	0	0
GEM_3300025475_1	71.2999	-156.61	US	United States of America	Barrow	5683791	317	40248	Bacteria;Acidobacteriota;Acidobacteriae;Acidobacteriales;Koribacteraceae;													97.5	1.16	no	0	4	2	0	2	0	0	0	0	0	0	0
GEM_3300025475_6	71.2999	-156.61	US	United States of America	Barrow	3846998	292	18631	Bacteria;Bacteroidota;Bacteroidia;Bacteroidales;vadinHA17;LD21;													92.95	1.09	no	0	4	0	0	2	0	1	0	0	0	0	1
GEM_3300025475_4	71.2999	-156.61	US	United States of America	Barrow	4454376	578	9287	Bacteria;Actinobacteriota;Actinobacteria;Frankiales;Frankiaceae;													92.02	4.72	no	0	2	0	0	1	1	0	0	0	0	0	0
GEM_3300025475_2	71.2999	-156.61	US	United States of America	Barrow	5147306	598	10719	Bacteria;Actinobacteriota;Actinobacteria;Corynebacteriales;Nakamurellaceae;Nakamurella;													80.88	0.97	no	1	12	0	0	3	1	2	0	0	2	0	3
GEM_3300025479_6	71.2999	-156.61	US	United States of America	Barrow	2543189	464	5814	Bacteria;Myxococcota;Myxococcia;Myxococcales;Myxococcaceae;													64.57	0.23	no	0	4	0	0	2	0	0	0	0	1	0	1
GEM_3300025479_4	71.2999	-156.61	US	United States of America	Barrow	3508710	389	10933	Bacteria;Cyanobacteriota;Cyanobacteriia;Gloeobacterales;													96.37	1.98	no	0	8	1	0	2	0	0	1	0	1	0	3
GEM_3300025479_5	71.2999	-156.61	US	United States of America	Barrow	3103686	502	6635	Bacteria;Proteobacteria;Alphaproteobacteria;Rhizobiales;Beijerinckiaceae;Rhodoblastus;													83.65	2.43	no	0	3	0	0	1	1	0	0	0	1	0	0
GEM_3300025479_3	71.2999	-156.61	US	United States of America	Barrow	4599507	541	10356	Bacteria;Actinobacteriota;Actinobacteria;Corynebacteriales;Nakamurellaceae;Nakamurella;													92.4	0.98	no	1	12	0	0	3	1	2	0	0	2	0	3
GEM_3300025633_7	71.2999	-156.61	US	United States of America	Barrow	2557599	446	6042	Bacteria;Actinobacteriota;Acidimicrobiia;Acidimicrobiales;RAAP-2;													79.48	1.88	no	0	4	0	0	2	1	1	0	0	0	0	0
GEM_3300025633_4	71.2999	-156.61	US	United States of America	Barrow	4901361	225	35778	Bacteria;Acidobacteriota;Acidobacteriae;Solibacterales;Solibacteraceae;KBS-96;													97.06	0.86	no	0	5	1	0	3	0	0	0	0	1	0	0
GEM_3300025627_3	71.2999	-156.61	US	United States of America	Barrow	4893318	219	32102	Bacteria;Acidobacteriota;Acidobacteriae;Solibacterales;Solibacteraceae;KBS-96;													94.94	0.96	no	0	4	1	0	2	0	0	0	0	1	0	0
GEM_3300025627_9	71.2999	-156.61	US	United States of America	Barrow	2121618	172	18075	Bacteria;Verrucomicrobiota;Verrucomicrobiae;Pedosphaerales;Pedosphaeraceae;UBA11358;													76.96	1.44	no	0	2	0	0	1	0	0	0	0	1	0	0
GEM_3300025627_8	71.2999	-156.61	US	United States of America	Barrow	2163104	418	5283	Bacteria;Gemmatimonadota;Gemmatimonadetes;Gemmatimonadales;Gemmatimonadaceae;													52.82	1.54	no	0	3	0	0	2	0	0	0	0	0	0	1
GEM_3300025627_10	71.2999	-156.61	US	United States of America	Barrow	1999869	7	464090	Bacteria;Actinobacteriota;Acidimicrobiia;Acidimicrobiales;RAAP-2;RAAP-2;													76.06	1.47	no	1	3	0	0	1	0	1	0	0	0	0	0
GEM_3300025481_21	71.2999	-156.61	US	United States of America	Barrow	1285077	251	5245	Bacteria;Actinobacteriota;Thermoleophilia;UBA2241;UBA2241;UBA2241;													65.46	0.09	no	0	4	1	0	1	0	1	0	0	0	0	1
GEM_3300025481_6	71.2999	-156.61	US	United States of America	Barrow	4091055	212	33859	Bacteria;Bacteroidota;Bacteroidia;Bacteroidales;vadinHA17;LD21;													99.05	0.53	no	0	3	0	0	1	0	1	0	0	0	0	1
GEM_3300025481_3	71.2999	-156.61	US	United States of America	Barrow	6003196	761	9079	Bacteria;Acidobacteriota;Acidobacteriae;Solibacterales;Solibacteraceae;Solibacter;													87.26	0.27	no	0	5	2	0	3	0	0	0	0	0	0	0
GEM_3300025481_9	71.2999	-156.61	US	United States of America	Barrow	3844570	161	42574	Bacteria;Acidobacteriota;Thermoanaerobaculia;UBA5066;UBA5066;													96.83	2.3	no	0	5	1	0	1	0	1	0	0	1	0	1
GEM_3300025481_13	71.2999	-156.61	US	United States of America	Barrow	2605188	348	8839	Bacteria;Chloroflexota;Ellin6529;CSP1-4;CSP1-4;													83.15	2.52	no	0	4	0	0	2	0	0	1	0	0	0	1
GEM_3300025481_12	71.2999	-156.61	US	United States of America	Barrow	3256503	179	29692	Bacteria;Actinobacteriota;Acidimicrobiia;Acidimicrobiales;UBA8190;													96.32	0.63	no	0	4	0	0	2	0	2	0	0	0	0	0
GEM_3300025481_11	71.2999	-156.61	US	United States of America	Barrow	3373662	291	16949	Bacteria;Actinobacteriota;Actinobacteria;Frankiales;Frankiaceae;													94.3	1.09	no	0	1	0	0	1	0	0	0	0	0	0	0
GEM_3300025481_17	71.2999	-156.61	US	United States of America	Barrow	1725535	170	12291	Bacteria;Actinobacteriota;Actinobacteria;Actinomycetales;Dermatophilaceae;UBA4719;													56.51	0.03	no	1	2	0	0	0	1	0	0	0	0	0	0
GEM_3300025481_15	71.2999	-156.61	US	United States of America	Barrow	2008345	346	5972	Bacteria;Proteobacteria;Alphaproteobacteria;Rhizobiales;Xanthobacteraceae;Pseudolabrys;													52.92	1.74	no	0	3	0	0	2	1	0	0	0	0	0	0
GEM_3300025481_14	71.2999	-156.61	US	United States of America	Barrow	2290421	216	13712	Bacteria;Proteobacteria;Gammaproteobacteria;Betaproteobacteriales;Gallionellaceae;Gallionella;													86.65	0.82	no	0	0	0	0	0	0	0	0	0	0	0	0
GEM_3300025482_8	71.2999	-156.61	US	United States of America	Barrow	1827355	29	82458	Bacteria;Actinobacteriota;Acidimicrobiia;Acidimicrobiales;RAAP-2;RAAP-2;													90.1	0.36	no	2	5	0	0	2	0	1	0	0	0	0	0
GEM_3300025482_3	71.2999	-156.61	US	United States of America	Barrow	3339444	399	10482	Bacteria;Actinobacteriota;Actinobacteria;Frankiales;Frankiaceae;													94.27	1.35	no	0	3	0	0	1	0	1	1	0	0	0	0
GEM_3300025482_5	71.2999	-156.61	US	United States of America	Barrow	3067765	125	49504	Bacteria;Gemmatimonadota;Gemmatimonadetes;Gemmatimonadales;Gemmatimonadaceae;UBA4720;													98.12	1.26	no	0	6	1	0	3	0	0	1	0	0	0	1
GEM_3300025482_7	71.2999	-156.61	US	United States of America	Barrow	2248600	265	10557	Bacteria;UBP10;GR-WP33-30;UBA7539;UBA7539;UBA7539;													76.1	0.81	no	0	4	0	0	4	0	0	0	0	0	0	0
GEM_3300025484_12	71.2999	-156.61	US	United States of America	Barrow	2628835	319	10169	Bacteria;Actinobacteriota;Actinobacteria;Actinomycetales;Dermatophilaceae;UBA4719;													90.23	0.17	no	1	6	0	0	3	1	1	0	0	0	0	0
GEM_3300025484_13	71.2999	-156.61	US	United States of America	Barrow	2505372	259	12429	Bacteria;Actinobacteriota;Acidimicrobiia;Acidimicrobiales;UBA8190;													91.41	0.49	no	0	2	0	0	2	0	0	0	0	0	0	0
GEM_3300025484_25	71.2999	-156.61	US	United States of America	Barrow	1085206	213	5170	Bacteria;Actinobacteriota;Thermoleophilia;UBA2241;UBA2241;UBA2241;													59.52	0.2	no	0	2	1	0	0	0	0	0	0	0	0	1
GEM_3300025484_11	71.2999	-156.61	US	United States of America	Barrow	2895295	126	37271	Bacteria;Gemmatimonadota;Gemmatimonadetes;Gemmatimonadales;Gemmatimonadaceae;UBA4720;													95.79	1.45	no	0	6	1	0	3	0	0	1	0	0	0	1
GEM_3300025484_16	71.2999	-156.61	US	United States of America	Barrow	2122574	70	48127	Bacteria;Actinobacteriota;Acidimicrobiia;Acidimicrobiales;RAAP-2;RAAP-2;													95.31	1.11	no	2	6	0	0	3	0	1	0	0	0	0	0
GEM_3300025484_6	71.2999	-156.61	US	United States of America	Barrow	4178533	543	9069	Bacteria;Acidobacteriota;Acidobacteriae;Solibacterales;Solibacteraceae;Solibacter;													66.91	1.43	no	0	4	1	0	3	0	0	0	0	0	0	0
GEM_3300025484_9	71.2999	-156.61	US	United States of America	Barrow	3586796	81	108983	Bacteria;Acidobacteriota;Thermoanaerobaculia;UBA5066;UBA5066;													93.17	0.01	no	0	5	1	0	1	0	1	0	0	1	0	1
GEM_3300025854_4	71.299	-156.61	US	United States of America	Barrow	2027732	166	16945	Bacteria;Actinobacteriota;Thermoleophilia;RBG-16-64-13;RBG-16-64-13;													95.6	1.98	no	0	2	0	0	1	0	0	0	0	0	0	1
GEM_3300025854_1	71.299	-156.61	US	United States of America	Barrow	4170630	203	30754	Bacteria;Chloroflexota;Chloroflexia;Thermomicrobiales;UBA6265;													91.64	0.67	no	4	12	1	0	2	0	1	0	0	1	0	3
GEM_3300025854_3	71.299	-156.61	US	United States of America	Barrow	2311001	369	6938	Bacteria;Proteobacteria;Alphaproteobacteria;Rhizobiales;Methyloligellaceae;Methyloceanibacter;													75.93	3.23	no	0	4	1	0	1	0	0	0	0	0	0	2
GEM_3300025721_13	71.299	-156.61	US	United States of America	Barrow	2060929	295	8137	Bacteria;Proteobacteria;Gammaproteobacteria;UBA4575;													75.28	0.92	no	0	1	0	0	1	0	0	0	0	0	0	0
GEM_3300025721_16	71.299	-156.61	US	United States of America	Barrow	1430834	173	9819	Bacteria;Patescibacteria;Paceibacteria;													93.21	4.76	no	0	2	0	0	1	0	0	0	0	0	0	1
GEM_3300025721_17	71.299	-156.61	US	United States of America	Barrow	1411088	91	29182	Bacteria;Actinobacteriota;Thermoleophilia;RBG-16-64-13;RBG-16-64-13;													73.1	3.46	no	0	1	0	0	0	0	0	0	0	0	0	1
GEM_3300025721_7	71.299	-156.61	US	United States of America	Barrow	3146235	517	6521	Bacteria;Proteobacteria;Gammaproteobacteria;Pseudomonadales;Hahellaceae;Marinobacter;													74.25	1.29	no	0	2	0	0	0	1	0	0	0	0	0	1
GEM_3300025721_4	71.299	-156.61	US	United States of America	Barrow	4213035	137	56940	Bacteria;Firmicutes_B;Desulfitobacteriia;Desulfitobacteriales;Desulfitobacteriaceae;Desulfosporosinus;													98.7	2.25	no	0	8	0	0	2	0	1	1	0	3	0	1
GEM_3300025721_8	71.299	-156.61	US	United States of America	Barrow	2987419	310	12125	Bacteria;Actinobacteriota;Actinobacteria;Nitriliruptorales;													86.35	3.85	no	1	4	0	0	1	0	0	1	0	0	0	1
GEM_3300025721_23	71.299	-156.61	US	United States of America	Barrow	1095619	190	6312	Bacteria;Actinobacteriota;Thermoleophilia;Solirubrobacterales;70-9;70-9;													52.38	0.41	no	0	2	0	0	1	0	0	1	0	0	0	0
GEM_3300025829_1	71.299	-156.61	US	United States of America	Barrow	4599781	521	11634	Bacteria;Bacteroidota;Bacteroidia;Bacteroidales;Prolixibacteraceae;Prolixibacter;													82.32	4.83	no	0	4	0	0	1	1	1	0	0	0	0	1
GEM_3300002989_20	71.2838	-156.598	US	United States of America	Barrow	944069	111	10999	Bacteria;Caldisericota;Caldisericia;UBA4822;UBA4822;UBA4822;													90.26	3.17	no	0	1	1	0	0	0	0	0	0	0	0	0
GEM_3300002989_22	71.2838	-156.598	US	United States of America	Barrow	729755	87	10738	Bacteria;Patescibacteria;Saccharimonadia;Saccharimonadales;Saccharimonadaceae;UBA1547;													84.33	1.06	no	0	3	1	0	1	0	0	0	0	0	0	1
GEM_3300002989_10	71.2838	-156.598	US	United States of America	Barrow	2962816	150	35611	Bacteria;Proteobacteria;Gammaproteobacteria;Betaproteobacteriales;Burkholderiaceae;													99.47	2.01	no	0	3	0	0	1	1	1	0	0	0	0	0
GEM_3300002989_11	71.2838	-156.598	US	United States of America	Barrow	2671570	364	8051	Bacteria;Firmicutes_B;Desulfitobacteriia;Desulfitobacteriales;Desulfitobacteriaceae;Desulfosporosinus;													63.3	4.05	no	0	6	0	0	2	1	1	0	0	0	0	2
GEM_3300002989_6	71.2838	-156.598	US	United States of America	Barrow	3673558	405	11676	Bacteria;Firmicutes_C;Negativicutes;Propionisporales;Pelosinaceae;													77.83	4.63	no	0	7	1	1	2	1	0	0	0	0	0	2
GEM_3300025692_5	71.2838	-156.598	US	United States of America	Barrow	3487107	224	24990	Bacteria;Bacteroidota;Bacteroidia;Bacteroidales;vadinHA17;LD21;													95.52	2.77	no	0	3	0	0	1	0	1	0	0	0	0	1
GEM_3300025692_11	71.2838	-156.598	US	United States of America	Barrow	2015058	340	6130	Bacteria;Actinobacteriota;Actinobacteria;Actinomycetales;Actinomycetaceae;UBA1383;													73.49	3.62	no	0	3	0	0	1	1	0	0	0	0	0	1
GEM_3300025725_14	71.2838	-156.598	US	United States of America	Barrow	3023937	318	11863	Bacteria;Chloroflexota;UBA6077;UBA6077;UBA6077;													95.85	1.63	no	0	5	1	0	2	0	0	1	0	0	0	1
GEM_3300025725_15	71.2838	-156.598	US	United States of America	Barrow	2961912	451	7409	Bacteria;Proteobacteria;Alphaproteobacteria;Rhizobiales;Xanthobacteraceae;Pseudolabrys;													78.49	0.24	no	0	4	0	0	2	1	0	0	0	0	0	1
GEM_3300025725_16	71.2838	-156.598	US	United States of America	Barrow	2896385	417	7638	Bacteria;Gemmatimonadota;Gemmatimonadetes;Gemmatimonadales;Gemmatimonadaceae;													93.45	2.02	no	0	5	1	0	2	0	0	1	0	1	0	0
GEM_3300025725_17	71.2838	-156.598	US	United States of America	Barrow	2818426	323	10501	Bacteria;Bacteroidota;Bacteroidia;Bacteroidales;vadinHA17;LD21;													87.05	1.07	no	0	3	0	0	2	0	0	0	0	0	0	1
GEM_3300025725_13	71.2838	-156.598	US	United States of America	Barrow	3056753	350	11058	Bacteria;Actinobacteriota;Actinobacteria;Actinomycetales;Dermatophilaceae;UBA4719;													93.38	0.22	no	1	6	0	0	1	1	2	0	0	0	0	1
GEM_3300025725_19	71.2838	-156.598	US	United States of America	Barrow	2540316	253	12173	Bacteria;Desulfobacterota;Syntrophia;Syntrophales;UBA5619;UBA5619;													92.08	0.58	no	0	1	0	0	0	0	0	0	0	0	0	1
GEM_3300025725_30	71.2838	-156.598	US	United States of America	Barrow	1709900	153	15734	Bacteria;Bacteroidota;Bacteroidia;Bacteroidales;UBA932;Bact-08;													83.22	4.9	no	0	5	1	0	2	0	0	0	0	0	0	2
GEM_3300025725_7	71.2838	-156.598	US	United States of America	Barrow	5411315	777	7956	Bacteria;Acidobacteriota;Acidobacteriae;Solibacterales;Solibacteraceae;Solibacter;													80.67	1.57	no	0	3	0	0	3	0	0	0	0	0	0	0
GEM_3300025725_10	71.2838	-156.598	US	United States of America	Barrow	4055051	627	7213	Bacteria;Armatimonadota;UBA5829;UBA5829;UBA5829;													75.4	2.15	no	2	7	1	0	1	0	1	0	0	0	0	2
GEM_3300025725_24	71.2838	-156.598	US	United States of America	Barrow	2180676	359	6526	Bacteria;Actinobacteriota;Actinobacteria;Streptosporangiales;													55.92	3.42	no	0	2	0	0	2	0	0	0	0	0	0	0
GEM_3300025725_26	71.2838	-156.598	US	United States of America	Barrow	2147597	273	9248	Bacteria;Actinobacteriota;Acidimicrobiia;Acidimicrobiales;UBA8190;													85.05	0.45	no	0	3	0	0	2	0	1	0	0	0	0	0
GEM_3300025725_20	71.2838	-156.598	US	United States of America	Barrow	2566992	358	7864	Bacteria;Proteobacteria;Gammaproteobacteria;Betaproteobacteriales;Burkholderiaceae;Rhodoferax;													90.54	2.06	no	0	2	0	0	1	1	0	0	0	0	0	0
GEM_3300025725_23	71.2838	-156.598	US	United States of America	Barrow	2157565	345	6605	Bacteria;Bacteroidota;Bacteroidia;Bacteroidales;Paludibacteraceae;Paludibacter;													70.35	1.9	no	0	4	0	0	3	0	0	0	0	0	0	1
GEM_3300025718_21	71.2838	-156.598	US	United States of America	Barrow	2833965	244	16105	Bacteria;Firmicutes_A;Clostridia;Clostridiales;Clostridiaceae;Clostridium_AD;													61.04	0.75	no	1	8	1	0	2	0	1	0	0	1	0	2
GEM_3300025718_23	71.2838	-156.598	US	United States of America	Barrow	2564651	47	132942	Bacteria;Proteobacteria;Gammaproteobacteria;Betaproteobacteriales;Burkholderiaceae;													99.33	1.09	no	0	2	0	0	1	1	0	0	0	0	0	0
GEM_3300025718_22	71.2838	-156.598	US	United States of America	Barrow	2591139	49	132806	Bacteria;Firmicutes_B;Desulfitobacteriia;Desulfitobacteriales;Desulfitobacteriaceae;Desulfosporosinus;													87.91	0.82	no	0	5	1	0	2	0	1	0	0	0	0	1
GEM_3300025718_17	71.2838	-156.598	US	United States of America	Barrow	3099955	26	184644	Bacteria;Bacteroidota;Bacteroidia;Bacteroidales;Paludibacteraceae;Paludibacter;													64.21	0.28	no	0	4	0	0	2	1	0	0	0	0	0	1
GEM_3300025718_32	71.2838	-156.598	US	United States of America	Barrow	1584373	190	9978	Bacteria;Caldisericota;Caldisericia;UBA4822;UBA4822;UBA4822;													86.07	2.96	no	0	2	1	0	1	0	0	0	0	0	0	0
GEM_3300025718_15	71.2838	-156.598	US	United States of America	Barrow	3132483	23	405242	Bacteria;Firmicutes_A;Clostridia;Clostridiales;Clostridiaceae;Clostridium_AD;													74.35	1.31	no	0	12	1	0	2	1	1	1	0	3	0	3
GEM_3300025718_16	71.2838	-156.598	US	United States of America	Barrow	3109957	93	50007	Bacteria;Firmicutes_A;Clostridia;Saccharofermentanales;Saccharofermentanaceae;Firm-13;													97.3	1.07	no	0	9	2	0	1	1	1	0	0	1	0	3
GEM_3300025718_13	71.2838	-156.598	US	United States of America	Barrow	3836138	45	344425	Bacteria;Bacteroidota;Bacteroidia;Bacteroidales;UBA1402;UBA8389;													93.61	1.69	no	0	3	0	0	1	0	1	0	0	0	0	1
GEM_3300025718_30	71.2838	-156.598	US	United States of America	Barrow	1668140	313	5493	Bacteria;Actinobacteriota;RBG-13-55-18;ctinobacteria-3;ctinobacteria-3;ctinobacteria-3;													62.9	1.3	no	0	1	0	0	1	0	0	0	0	0	0	0
GEM_3300003369_8	71.2838	-156.598	US	United States of America	Barrow	2532882	281	11013	Bacteria;Actinobacteriota;Acidimicrobiia;Acidimicrobiales;UBA8190;													90.83	2.94	no	0	2	0	0	2	0	0	0	0	0	0	0
GEM_3300025764_22	71.2838	-156.598	US	United States of America	Barrow	1667701	129	17820	Bacteria;Acidobacteriota;Aminicenantia;UBA2199;UBA2199;													80.1	0.21	no	0	1	0	0	1	0	0	0	0	0	0	0
GEM_3300025764_26	71.2838	-156.598	US	United States of America	Barrow	1352083	194	7673	Bacteria;Actinobacteriota;RBG-13-55-18;RBG-13-55-18;RBG-13-55-18;RBG-13-55-18;													63.76	0.59	no	0	0	0	0	0	0	0	0	0	0	0	0
GEM_3300025764_17	71.2838	-156.598	US	United States of America	Barrow	2180444	254	10290	Bacteria;Actinobacteriota;RBG-13-55-18;ctinobacteria-3;ctinobacteria-3;													79.47	2.21	no	0	1	0	0	1	0	0	0	0	0	0	0
GEM_3300019360_17	19.2894	-155.812	US	United States of America	Honaunau-Napoopoo	2960930	295	12647	Bacteria;Dadabacteria;UBA1144;UBA2774;UBA2774;2-12-FULL-53-21;													89.34	1.09	no	0	0	0	0	0	0	0	0	0	0	0	0
GEM_3300019360_8	19.2894	-155.812	US	United States of America	Honaunau-Napoopoo	6540297	579	14874	Bacteria;Acidobacteriota;Blastocatellia;Pyrinomonadales;Pyrinomonadaceae;													97.3	1.55	no	3	15	2	0	4	1	1	0	0	1	0	3
GEM_3300019360_10	19.2894	-155.812	US	United States of America	Honaunau-Napoopoo	5014182	271	29451	Bacteria;Proteobacteria;Alphaproteobacteria;Rhizobiales;Thermopetrobacteraceae;													77.23	2.28	no	1	5	0	0	0	2	1	0	0	0	0	1
GEM_3300019360_28	19.2894	-155.812	US	United States of America	Honaunau-Napoopoo	1019970	100	12820	Bacteria;Verrucomicrobiota;Chlamydiia;Parachlamydiales;Ga0074140;													91.12	0.38	no	0	1	0	0	0	0	0	0	0	0	0	1
GEM_3300019458_24	19.0643	-155.801	US	United States of America	Hawaiian Ocean View	2121754	21	193353	Bacteria;Omnitrophota;Omnitrophia;													76.96	0.37	no	0	4	0	0	1	0	0	0	0	1	0	2
GEM_3300019458_26	19.0643	-155.801	US	United States of America	Hawaiian Ocean View	1709529	304	5943	Bacteria;Elusimicrobiota;Elusimicrobia;F11;F11;													65.14	2.25	no	1	3	0	0	1	0	0	0	0	0	0	1
GEM_3300019458_21	19.0643	-155.801	US	United States of America	Hawaiian Ocean View	2678161	270	12535	Bacteria;Dadabacteria;UBA1144;UBA2774;UBA2774;2-12-FULL-53-21;													91.89	1.5	no	0	1	0	0	1	0	0	0	0	0	0	0
GEM_3300019458_22	19.0643	-155.801	US	United States of America	Hawaiian Ocean View	2569655	356	8546	Bacteria;Proteobacteria;Alphaproteobacteria;Rhizobiales;Thermopetrobacteraceae;													86.8	4.93	no	0	5	0	1	1	1	1	0	0	0	0	1
GEM_3300019458_28	19.0643	-155.801	US	United States of America	Hawaiian Ocean View	1468597	203	8668	Bacteria;Chloroflexota;Dehalococcoidia;SM23-28-2;SM23-28-2;													77.16	1.54	no	0	2	1	0	0	0	0	1	0	0	0	0
GEM_3300019458_19	19.0643	-155.801	US	United States of America	Hawaiian Ocean View	2803573	270	13522	Bacteria;Verrucomicrobiota;Verrucomicrobiae;													90.22	0.03	no	0	1	1	0	0	0	0	0	0	0	0	0
GEM_3300019458_15	19.0643	-155.801	US	United States of America	Hawaiian Ocean View	3070748	89	65973	Bacteria;Chloroflexota;Dehalococcoidia;UBA1151;													91.49	2.88	no	2	7	0	0	3	0	1	1	0	0	0	0
GEM_3300019458_16	19.0643	-155.801	US	United States of America	Hawaiian Ocean View	3051822	167	27064	Bacteria;Proteobacteria;Alphaproteobacteria;Micavibrionales;Micavibrionaceae;um-filter-47-13;													99.62	3.48	no	0	4	0	0	1	0	1	0	0	0	0	2
GEM_3300019458_11	19.0643	-155.801	US	United States of America	Hawaiian Ocean View	4336050	94	98390	Bacteria;Acidobacteriota;Acidobacteriae;UBA7541;UBA7541;													96.0	1.99	no	1	4	2	0	1	0	0	0	0	0	0	0
GEM_3300019458_32	19.0643	-155.801	US	United States of America	Hawaiian Ocean View	812585	8	123208	Bacteria;Patescibacteria;ABY1;Uhrbacterales;2-12-FULL-57-11;													98.5	0.67	no	0	0	0	0	0	0	0	0	0	0	0	0
GEM_3300019458_38	19.0643	-155.801	US	United States of America	Hawaiian Ocean View	546489	57	13279	Bacteria;Patescibacteria;Berkelbacteria;													78.99	0.95	no	0	3	1	0	0	0	0	1	0	0	0	1
GEM_3300019487_14	19.0643	-155.801	US	United States of America	Hawaiian Ocean View	5066906	852	6442	Bacteria;Acidobacteriota;Blastocatellia;Pyrinomonadales;Pyrinomonadaceae;													72.79	2.12	no	4	14	2	0	3	0	1	0	0	1	0	3
GEM_3300019487_15	19.0643	-155.801	US	United States of America	Hawaiian Ocean View	4986273	819	6724	Bacteria;KSB1;UBA2214;													70.48	0.12	no	1	5	2	0	0	0	0	0	0	1	0	1
GEM_3300019487_13	19.0643	-155.801	US	United States of America	Hawaiian Ocean View	5173194	334	22763	Bacteria;Myxococcota;Polyangia;Nannocystales;Nannocystaceae;													100.0	0.0	no	0	4	0	0	0	0	1	0	0	1	0	2
GEM_3300019487_34	19.0643	-155.801	US	United States of America	Hawaiian Ocean View	1981452	62	47509	Bacteria;Omnitrophota;Omnitrophia;Omnitrophales;													95.41	0.74	no	0	2	1	0	0	0	0	0	0	0	0	1
GEM_3300019487_32	19.0643	-155.801	US	United States of America	Hawaiian Ocean View	2125575	93	36000	Bacteria;Omnitrophota;Omnitrophia;													82.58	2.26	no	0	4	0	0	1	0	0	0	0	1	0	2
GEM_3300019487_30	19.0643	-155.801	US	United States of America	Hawaiian Ocean View	2562747	322	9448	Bacteria;Dadabacteria;UBA1144;UBA2774;UBA2774;2-12-FULL-53-21;													81.86	1.9	no	0	0	0	0	0	0	0	0	0	0	0	0
GEM_3300019487_45	19.0643	-155.801	US	United States of America	Hawaiian Ocean View	646736	35	25268	Bacteria;Patescibacteria;Paceibacteria;UBA9983;Nomurabacteraceae;													96.38	0.02	no	0	1	0	0	0	0	0	0	0	0	0	1
GEM_3300019487_28	19.0643	-155.801	US	United States of America	Hawaiian Ocean View	2701812	477	6093	Bacteria;Cyanobacteriota;Vampirovibrionia;Obscuribacterales;													73.81	1.59	no	0	7	1	0	0	0	1	1	0	1	0	3
GEM_3300019487_25	19.0643	-155.801	US	United States of America	Hawaiian Ocean View	2780765	284	13526	Bacteria;Verrucomicrobiota;Verrucomicrobiae;													91.97	0.04	no	0	0	0	0	0	0	0	0	0	0	0	0
GEM_3300019487_24	19.0643	-155.801	US	United States of America	Hawaiian Ocean View	2805037	45	100949	Bacteria;Bacteroidota;UBA10030;UBA10030;UBA6906;													95.75	0.12	no	0	1	1	0	0	0	0	0	0	0	0	0
GEM_3300019487_26	19.0643	-155.801	US	United States of America	Hawaiian Ocean View	2769168	91	60413	Bacteria;Chloroflexota;Anaerolineae;Anaerolineales;envOPS12;UBA12294;													70.78	1.01	no	4	8	0	0	3	0	0	0	0	0	0	1
GEM_3300019487_21	19.0643	-155.801	US	United States of America	Hawaiian Ocean View	3033128	58	79570	Bacteria;Proteobacteria;Alphaproteobacteria;Micavibrionales;Micavibrionaceae;um-filter-47-13;													99.92	3.32	no	0	4	0	0	1	0	1	0	0	0	0	2
GEM_3300019487_20	19.0643	-155.801	US	United States of America	Hawaiian Ocean View	3133075	354	10793	Bacteria;Bacteroidota;Bacteroidia;AKYH767-A;OLB10;													83.97	0.64	no	0	2	0	0	1	0	0	0	0	0	0	1
GEM_3300019487_23	19.0643	-155.801	US	United States of America	Hawaiian Ocean View	2839426	42	112593	Bacteria;Nitrospirota;Nitrospiria;2-01-FULL-66-17;													97.26	1.19	no	0	2	0	0	1	0	0	0	0	0	0	1
GEM_3300019487_22	19.0643	-155.801	US	United States of America	Hawaiian Ocean View	2991927	61	91940	Bacteria;Chloroflexota;Dehalococcoidia;UBA1151;													91.16	1.54	no	2	7	0	0	3	0	1	1	0	0	0	0
GEM_3300019487_48	19.0643	-155.801	US	United States of America	Hawaiian Ocean View	588539	84	7347	Bacteria;Patescibacteria;Paceibacteria;UBA6257;Harrisonbacteraceae;													79.77	0.91	no	0	1	1	0	0	0	0	0	0	0	0	0
GEM_3300026223_4	68.6137	-149.314	US	United States of America	Prudhoe Bay	1960602	40	89387	Bacteria;Actinobacteriota;RBG-13-55-18;ctinobacteria-3;ctinobacteria-3;													89.06	0.36	no	0	3	0	0	2	0	0	1	0	0	0	0
GEM_3300026223_5	68.6137	-149.314	US	United States of America	Prudhoe Bay	1676719	228	8443	Bacteria;Actinobacteriota;Thermoleophilia;UBA2241;UBA2241;UBA2241;													70.73	0.69	no	1	4	1	0	1	0	0	0	0	0	0	1
GEM_3300026223_2	68.6137	-149.314	US	United States of America	Prudhoe Bay	2384888	474	5064	Bacteria;Actinobacteriota;Actinobacteria;Frankiales;													70.12	0.56	no	0	1	1	0	0	0	0	0	0	0	0	0
GEM_3300026271_12	68.6137	-149.314	US	United States of America	Prudhoe Bay	1054421	172	6349	Bacteria;Caldisericota;Caldisericia;UBA4822;UBA4822;UBA4822;													81.74	0.46	no	0	2	1	0	1	0	0	0	0	0	0	0
GEM_3300026271_9	68.6137	-149.314	US	United States of America	Prudhoe Bay	1641208	259	6818	Bacteria;Proteobacteria;Gammaproteobacteria;Betaproteobacteriales;Gallionellaceae;Gallionella;													74.7	0.26	no	0	0	0	0	0	0	0	0	0	0	0	0
GEM_3300026271_8	68.6137	-149.314	US	United States of America	Prudhoe Bay	1991217	341	6110	Bacteria;Proteobacteria;Gammaproteobacteria;Betaproteobacteriales;SG8-39;2-12-FULL-64-23;													68.97	1.92	no	0	3	0	0	1	1	0	0	0	1	0	0
GEM_3300026271_6	68.6137	-149.314	US	United States of America	Prudhoe Bay	2812131	351	9547	Bacteria;Bacteroidota;Bacteroidia;Bacteroidales;vadinHA17;LD21;													96.06	1.19	no	0	3	0	0	2	0	0	0	0	0	0	1
GEM_3300026271_3	68.6137	-149.314	US	United States of America	Prudhoe Bay	3224503	400	10228	Bacteria;Proteobacteria;Alphaproteobacteria;Rhizobiales;Xanthobacteraceae;Pseudolabrys;													86.5	4.03	no	0	3	0	0	2	1	0	0	0	0	0	0
GEM_3300026271_10	68.6137	-149.314	US	United States of America	Prudhoe Bay	1459893	289	5141	Bacteria;Bacteroidota;Bacteroidia;Chitinophagales;Chitinophagaceae;65-1;													60.07	0.05	no	1	3	2	0	0	0	0	0	0	0	0	0
GEM_3300026215_2	68.6137	-149.314	US	United States of America	Prudhoe Bay	4515452	781	6209	Bacteria;Acidobacteriota;Acidobacteriae;Solibacterales;Solibacteraceae;Solibacter;													78.23	1.08	no	0	4	1	0	3	0	0	0	0	0	0	0
GEM_3300026215_1	68.6137	-149.314	US	United States of America	Prudhoe Bay	4514559	788	6038	Bacteria;Myxococcota;Polyangia;Kofleriales;													63.04	2.63	no	0	3	1	0	1	0	0	0	0	1	0	0
GEM_3300026291_14	68.6135	-149.314	US	United States of America	Prudhoe Bay	2259427	169	21213	Bacteria;Dormibacterota;Dormibacteria;UBA8260;UBA8260;													86.51	0.56	no	1	3	0	0	2	0	0	0	0	0	0	0
GEM_3300026281_10	68.6139	-149.314	US	United States of America	Prudhoe Bay	2523570	182	21788	Bacteria;Actinobacteriota;Actinobacteria;Acidothermales;													73.59	1.88	no	0	4	0	0	2	0	1	0	0	0	0	1
GEM_3300026281_6	68.6139	-149.314	US	United States of America	Prudhoe Bay	4790255	208	40779	Bacteria;Acidobacteriota;Acidobacteriae;Acidobacteriales;Koribacteraceae;													99.43	0.49	no	0	4	1	0	2	0	1	0	0	0	0	0
GEM_3300026214_1	68.6137	-149.314	US	United States of America	Prudhoe Bay	3343769	462	8094	Bacteria;Bacteroidota;Bacteroidia;Chitinophagales;Chitinophagaceae;UBA8621;													75.99	0.36	no	0	5	2	0	1	1	0	0	0	1	0	0
GEM_3300009029_22	68.6139	-149.314	US	United States of America	Prudhoe Bay	1799352	328	5786	Bacteria;Bacteroidota;Bacteroidia;Chitinophagales;Chitinophagaceae;65-1;													60.56	0.03	no	1	5	0	0	3	1	0	0	0	0	0	0
GEM_3300009029_20	68.6139	-149.314	US	United States of America	Prudhoe Bay	2202135	317	7757	Bacteria;Actinobacteriota;Acidimicrobiia;Acidimicrobiales;UBA8190;													85.37	0.89	no	0	2	0	0	2	0	0	0	0	0	0	0
GEM_3300009029_16	68.6139	-149.314	US	United States of America	Prudhoe Bay	2955368	209	23010	Bacteria;Actinobacteriota;RBG-13-55-18;ctinobacteria-3;ctinobacteria-3;													87.66	3.01	no	0	2	0	0	2	0	0	0	0	0	0	0
GEM_3300009029_14	68.6139	-149.314	US	United States of America	Prudhoe Bay	3440053	506	7392	Bacteria;Actinobacteriota;Actinobacteria;Actinomycetales;Dermatophilaceae;UBA4719;													70.42	4.17	no	2	7	0	0	1	1	2	1	0	0	0	0
GEM_3300026294_6	68.6135	-149.314	US	United States of America	Prudhoe Bay	4521460	301	21010	Bacteria;Bacteroidota;Bacteroidia;Chitinophagales;Chitinophagaceae;UBA8621;													100.0	0.13	no	1	7	2	0	2	0	0	0	0	0	0	2
GEM_3300026294_7	68.6135	-149.314	US	United States of America	Prudhoe Bay	2296211	381	6573	Bacteria;Actinobacteriota;Acidimicrobiia;Acidimicrobiales;RAAP-2;													65.28	1.15	no	0	2	0	0	2	0	0	0	0	0	0	0
GEM_3300026294_4	68.6135	-149.314	US	United States of America	Prudhoe Bay	6488169	693	11556	Bacteria;Proteobacteria;Alphaproteobacteria;Rhizobiales;Xanthobacteraceae;Bradyrhizobium;													88.71	3.51	no	3	8	2	0	2	1	0	0	0	0	0	0
GEM_3300026275_7	68.6137	-149.314	US	United States of America	Prudhoe Bay	3306301	662	5041	Bacteria;Acidobacteriota;Acidobacteriae;Solibacterales;Solibacteraceae;Solibacter;													54.58	1.26	no	0	3	2	0	1	0	0	0	0	0	0	0
GEM_3300026275_6	68.6137	-149.314	US	United States of America	Prudhoe Bay	3399274	406	10257	Bacteria;Proteobacteria;Gammaproteobacteria;Betaproteobacteriales;Burkholderiaceae;Rugamonas;													71.52	1.24	no	0	2	1	0	0	1	0	0	0	0	0	0
GEM_3300026274_3	68.6137	-149.314	US	United States of America	Prudhoe Bay	6480479	131	105437	Bacteria;Proteobacteria;Gammaproteobacteria;Pseudomonadales;Pseudomonadaceae;Pseudomonas_E;													92.22	3.58	no	0	5	1	0	1	1	0	0	0	0	0	2
GEM_3300026276_6	68.6137	-149.314	US	United States of America	Prudhoe Bay	4338767	611	8366	Bacteria;Proteobacteria;Gammaproteobacteria;Betaproteobacteriales;Burkholderiaceae;Rugamonas;													78.57	2.22	no	0	5	1	0	1	1	0	0	0	1	0	1
GEM_3300026276_4	68.6137	-149.314	US	United States of America	Prudhoe Bay	4778340	769	6722	Bacteria;Acidobacteriota;Acidobacteriae;Solibacterales;Solibacteraceae;Solibacter;													73.21	0.83	no	0	5	2	0	3	0	0	0	0	0	0	0
GEM_3300026276_3	68.6137	-149.314	US	United States of America	Prudhoe Bay	6563733	549	15276	Bacteria;Proteobacteria;Gammaproteobacteria;Pseudomonadales;Pseudomonadaceae;Pseudomonas_E;													90.69	0.85	no	1	5	1	0	2	1	0	0	0	0	0	0
GEM_3300026222_4	68.6137	-149.314	US	United States of America	Prudhoe Bay	4333720	743	6284	Bacteria;Acidobacteriota;Acidobacteriae;Solibacterales;Solibacteraceae;Solibacter;													77.15	1.92	no	0	3	1	0	2	0	0	0	0	0	0	0
GEM_3300026222_3	68.6137	-149.314	US	United States of America	Prudhoe Bay	4461225	671	7098	Bacteria;Proteobacteria;Gammaproteobacteria;Betaproteobacteriales;Burkholderiaceae;Rugamonas;													89.48	1.38	no	0	8	1	0	1	3	0	0	0	1	0	2
GEM_3300026216_3	68.6137	-149.314	US	United States of America	Prudhoe Bay	3498709	652	5619	Bacteria;Proteobacteria;Gammaproteobacteria;Betaproteobacteriales;Burkholderiaceae;Rugamonas;													69.8	4.46	no	0	2	0	0	1	1	0	0	0	0	0	0
GEM_3300026217_4	68.6139	-149.314	US	United States of America	Prudhoe Bay	2929971	528	5824	Bacteria;Bacteroidota;Bacteroidia;Chitinophagales;Chitinophagaceae;UBA8621;													61.2	0.19	no	0	4	1	0	0	0	0	0	0	1	0	2
GEM_3300026217_2	68.6139	-149.314	US	United States of America	Prudhoe Bay	6113399	692	10835	Bacteria;Proteobacteria;Alphaproteobacteria;Rhizobiales;Xanthobacteraceae;Bradyrhizobium;													85.59	1.45	no	3	9	2	0	2	1	0	0	0	1	0	0
GEM_3300026221_3	68.6137	-149.314	US	United States of America	Prudhoe Bay	5343939	707	8656	Bacteria;Proteobacteria;Gammaproteobacteria;Betaproteobacteriales;Burkholderiaceae;Rugamonas;													85.66	3.62	no	0	8	1	0	2	3	0	0	0	0	0	2
GEM_3300026272_11	68.6137	-149.314	US	United States of America	Prudhoe Bay	3256204	114	40637	Bacteria;Proteobacteria;Gammaproteobacteria;Pseudomonadales;Pseudomonadaceae;Pseudomonas_E;													62.43	0.0	no	0	4	0	0	2	1	1	0	0	0	0	0
GEM_3300026272_12	68.6137	-149.314	US	United States of America	Prudhoe Bay	2733272	176	21336	Bacteria;Proteobacteria;Gammaproteobacteria;Betaproteobacteriales;Burkholderiaceae;Herbaspirillum;GCF_002257565.1													57.31	0.87	no	0	1	1	0	0	0	0	0	0	0	0	0
GEM_3300026272_15	68.6137	-149.314	US	United States of America	Prudhoe Bay	2325724	314	8357	Bacteria;Actinobacteriota;Thermoleophilia;UBA2241;UBA2241;UBA2241;													82.17	0.94	no	0	3	1	0	1	0	0	0	0	0	0	1
GEM_3300026272_8	68.6137	-149.314	US	United States of America	Prudhoe Bay	4335909	599	8289	Bacteria;Proteobacteria;Gammaproteobacteria;Betaproteobacteriales;Burkholderiaceae;Herbaspirillum;													82.31	3.15	no	0	3	1	0	0	1	0	0	0	0	0	1
GEM_3300026272_2	68.6137	-149.314	US	United States of America	Prudhoe Bay	5659338	72	132144	Bacteria;Proteobacteria;Gammaproteobacteria;Betaproteobacteriales;Burkholderiaceae;Herbaspirillum;													97.41	2.97	no	0	5	2	0	0	1	1	0	0	0	0	1
GEM_3300026272_3	68.6137	-149.314	US	United States of America	Prudhoe Bay	5469895	75	172845	Bacteria;Proteobacteria;Gammaproteobacteria;Betaproteobacteriales;Burkholderiaceae;Janthinobacterium;GCF_002754575.1													86.16	0.71	no	1	11	2	0	2	2	2	0	0	1	0	1
GEM_3300026272_1	68.6137	-149.314	US	United States of America	Prudhoe Bay	6035400	94	99464	Bacteria;Proteobacteria;Gammaproteobacteria;Betaproteobacteriales;Burkholderiaceae;Pseudoduganella;													97.44	0.4	no	1	11	3	0	2	2	1	0	0	1	0	1
GEM_3300026272_7	68.6137	-149.314	US	United States of America	Prudhoe Bay	4371299	192	41744	Bacteria;Proteobacteria;Gammaproteobacteria;Betaproteobacteriales;Burkholderiaceae;Curvibacter;													60.7	2.87	no	0	5	1	0	1	1	1	0	0	0	0	1
GEM_3300026273_2	68.6135	-149.314	US	United States of America	Prudhoe Bay	2139578	109	29314	Bacteria;Actinobacteriota;RBG-13-55-18;ctinobacteria-3;ctinobacteria-3;													93.97	1.36	no	0	4	0	0	2	0	1	1	0	0	0	0
GEM_2140918008_4	64.7	-148.3	US	United States of America	Ester	2974041	225	20391	Bacteria;Fibrobacterota;Chitinivibrionia;Chitinivibrionales;UBA10882;UBA10882;													74.71	3.18	no	0	0	0	0	0	0	0	0	0	0	0	0
GEM_2124908038_5	64.7	-148.3	US	United States of America	Ester	1806702	266	7964	Bacteria;Bacteroidota;Bacteroidia;Bacteroidales;vadinHA17;LD21;													61.23	0.3	no	0	0	0	0	0	0	0	0	0	0	0	0
GEM_2140918006_1	64.7	-148.3	US	United States of America	Ester	4528167	218	33215	Bacteria;Actinobacteriota;Acidimicrobiia;IMCC26256;IMCC26256;													95.06	1.91	no	1	7	0	0	3	1	2	0	0	0	0	0
GEM_3300011005_5	61.5997	-148.113	US	United States of America	Sutton-Alpine	1801124	268	7413	Bacteria;UBP6;UBA1177;UBA1177;UBA1177;UBA1177;													57.97	2.38	no	0	1	0	0	1	0	0	0	0	0	0	0
GEM_3300011005_19	61.5997	-148.113	US	United States of America	Sutton-Alpine	632293	104	6649	Bacteria;Firmicutes_A;Clostridia;4C28d-15;													60.72	0.81	no	0	1	0	0	0	0	0	0	0	0	0	1
GEM_3300011005_13	61.5997	-148.113	US	United States of America	Sutton-Alpine	1147119	178	7012	Bacteria;Firmicutes_A;Clostridia;4C28d-15;CAG-727;UBA4636;													57.54	3.13	no	0	2	0	0	0	1	0	0	0	0	0	1
GEM_3300011005_11	61.5997	-148.113	US	United States of America	Sutton-Alpine	1465405	249	6688	Bacteria;Bacteroidota;Bacteroidia;Bacteroidales;Paludibacteraceae;													60.6	1.53	no	0	2	0	0	0	0	0	0	0	0	0	2
GEM_3300011006_17	61.5997	-148.113	US	United States of America	Sutton-Alpine	2079274	24	133794	Bacteria;Firmicutes_A;Clostridia;Oscillospirales;DTU089;CAG-180;													98.33	0.83	no	1	7	0	0	2	0	0	0	0	0	0	4
GEM_3300011006_16	61.5997	-148.113	US	United States of America	Sutton-Alpine	2102279	25	137204	Bacteria;Bacteroidota;Bacteroidia;Bacteroidales;P3;P3;GCA_001543385.1													95.63	0.69	no	0	2	0	0	0	0	0	0	0	0	0	2
GEM_3300011006_15	61.5997	-148.113	US	United States of America	Sutton-Alpine	2156155	107	28927	Bacteria;Firmicutes_A;Clostridia;Oscillospirales;Ruminococcaceae;Firm-04;													82.5	1.42	no	0	3	0	0	1	0	0	0	0	1	0	1
GEM_3300011006_14	61.5997	-148.113	US	United States of America	Sutton-Alpine	2181555	123	22488	Bacteria;Firmicutes_A;Clostridia;Christensenellales;CAG-138;UBA3857;													85.88	2.35	no	0	5	0	0	0	1	0	0	0	1	0	3
GEM_3300011006_13	61.5997	-148.113	US	United States of America	Sutton-Alpine	2492015	124	28967	Bacteria;Firmicutes_A;Clostridia;Oscillospirales;DTU089;UBA1081;													91.23	2.42	no	0	4	0	0	0	0	0	0	0	1	0	3
GEM_3300011006_19	61.5997	-148.113	US	United States of America	Sutton-Alpine	1804516	64	42539	Bacteria;Firmicutes_A;Clostridia;Oscillospirales;CAG-272;													86.95	0.49	no	0	2	0	0	0	0	0	0	0	1	0	1
GEM_3300011006_12	61.5997	-148.113	US	United States of America	Sutton-Alpine	2493565	112	35957	Bacteria;Bacteroidota;Bacteroidia;Bacteroidales;UBA932;RC9;													94.44	4.6	no	0	3	0	0	1	0	0	0	0	0	0	2
GEM_3300011006_28	61.5997	-148.113	US	United States of America	Sutton-Alpine	699889	14	56316	Bacteria;Patescibacteria;Saccharimonadia;Saccharimonadales;Saccharimonadaceae;UBA2866;													89.43	0.13	no	0	1	0	0	1	0	0	0	0	0	0	0
GEM_3300011006_9	61.5997	-148.113	US	United States of America	Sutton-Alpine	2909679	13	293756	Bacteria;Bacteroidota;Bacteroidia;Bacteroidales;Paludibacteraceae;RF16;													99.16	0.18	no	0	1	0	0	0	0	0	0	0	0	0	1
GEM_3300011002_13	61.5997	-148.113	US	United States of America	Sutton-Alpine	2537445	99	42571	Bacteria;Firmicutes_A;Clostridia;Oscillospirales;Ruminococcaceae;Firm-04;													100.0	1.65	no	0	3	1	0	1	0	0	0	0	0	0	1
GEM_3300011002_11	61.5997	-148.113	US	United States of America	Sutton-Alpine	2898188	15	293695	Bacteria;Bacteroidota;Bacteroidia;Bacteroidales;Paludibacteraceae;RF16;													99.39	0.18	no	0	2	0	0	1	0	0	0	0	0	0	1
GEM_3300011002_17	61.5997	-148.113	US	United States of America	Sutton-Alpine	2054665	109	26180	Bacteria;Firmicutes_A;Clostridia;Christensenellales;CAG-138;UBA3857;													90.22	1.35	no	0	5	0	0	0	1	0	0	0	1	0	3
GEM_3300011002_16	61.5997	-148.113	US	United States of America	Sutton-Alpine	2189481	30	144183	Bacteria;Firmicutes_A;Clostridia;Oscillospirales;DTU089;CAG-180;													98.08	0.66	no	1	7	0	0	2	0	0	0	0	0	0	4
GEM_3300011002_19	61.5997	-148.113	US	United States of America	Sutton-Alpine	2019509	180	15348	Bacteria;Bacteroidota;Bacteroidia;Bacteroidales;F082;F082;													82.34	3.91	no	0	1	0	0	1	0	0	0	0	0	0	0
GEM_3300011002_18	61.5997	-148.113	US	United States of America	Sutton-Alpine	2033661	243	10654	Bacteria;Firmicutes_A;Clostridia;Oscillospirales;DTU089;UBA1081;													68.54	0.86	no	0	4	0	0	0	0	0	0	0	1	0	3
GEM_3300011002_40	61.5997	-148.113	US	United States of America	Sutton-Alpine	715973	13	133510	Bacteria;Patescibacteria;Saccharimonadia;Saccharimonadales;Saccharimonadaceae;UBA2866;													96.18	1.01	no	0	2	1	0	1	0	0	0	0	0	0	0
GEM_3300011002_22	61.5997	-148.113	US	United States of America	Sutton-Alpine	1896203	71	52021	Bacteria;Firmicutes_A;Clostridia;Oscillospirales;CAG-272;													87.32	0.7	no	0	2	0	0	0	0	0	0	0	1	0	1
GEM_3300011002_20	61.5997	-148.113	US	United States of America	Sutton-Alpine	2006186	53	84830	Bacteria;Bacteroidota;Bacteroidia;Bacteroidales;UBA932;RC9;													66.84	0.23	no	0	2	0	0	0	0	0	0	0	0	0	2
GEM_3300011002_21	61.5997	-148.113	US	United States of America	Sutton-Alpine	1974455	18	212729	Bacteria;Bacteroidota;Bacteroidia;Bacteroidales;P3;P3;GCA_001543385.1													93.8	0.75	no	0	2	0	0	0	0	0	0	0	0	0	2
GEM_3300010998_23	61.5997	-148.112	US	United States of America	Sutton-Alpine	2336313	102	36102	Bacteria;Proteobacteria;Gammaproteobacteria;Enterobacterales;Succinivibrionaceae;Succinivibrio;Succinivibrio dextrinosolvens													88.3	0.33	no	0	4	0	0	0	1	0	0	0	1	0	2
GEM_3300010998_21	61.5997	-148.112	US	United States of America	Sutton-Alpine	2602663	48	89379	Bacteria;Bacteroidota;Bacteroidia;Bacteroidales;F082;F082;F082 sp1													90.23	0.16	no	1	5	0	0	1	0	0	0	0	1	0	2
GEM_3300010998_27	61.5997	-148.112	US	United States of America	Sutton-Alpine	2221824	38	132645	Bacteria;Firmicutes_A;Clostridia;Oscillospirales;DTU089;CAG-180;													98.09	0.64	no	0	5	0	0	1	0	0	0	0	0	0	4
GEM_3300010998_26	61.5997	-148.112	US	United States of America	Sutton-Alpine	2247763	50	82632	Bacteria;Bacteroidota;Bacteroidia;Bacteroidales;Paludibacteraceae;													96.86	0.12	no	0	2	0	0	0	0	0	0	0	0	0	2
GEM_3300010998_25	61.5997	-148.112	US	United States of America	Sutton-Alpine	2252750	57	77721	Bacteria;Bacteroidota;Bacteroidia;Bacteroidales;UBA1402;UBA1757;													86.46	0.11	no	0	2	0	0	0	0	0	0	0	0	0	2
GEM_3300010998_24	61.5997	-148.112	US	United States of America	Sutton-Alpine	2278019	93	40822	Bacteria;Firmicutes_A;Clostridia;Oscillospirales;CAG-272;													94.84	0.81	no	0	3	0	0	0	1	0	0	0	1	0	1
GEM_3300010998_29	61.5997	-148.112	US	United States of America	Sutton-Alpine	2213080	36	123192	Bacteria;Bacteroidota;Bacteroidia;Bacteroidales;Bacteroidaceae;UBA6382;													85.88	0.19	no	0	1	0	0	0	0	0	0	0	0	0	1
GEM_3300010998_28	61.5997	-148.112	US	United States of America	Sutton-Alpine	2216584	151	18730	Bacteria;UBP6;UBA1177;UBA1177;UBA1177;UBA1177;													92.22	0.15	no	0	1	0	0	1	0	0	0	0	0	0	0
GEM_3300010998_53	61.5997	-148.112	US	United States of America	Sutton-Alpine	993712	175	5812	Bacteria;Bacteroidota;Bacteroidia;Bacteroidales;UBA932;RC9;													60.11	0.71	no	0	0	0	0	0	0	0	0	0	0	0	0
GEM_3300010998_50	61.5997	-148.112	US	United States of America	Sutton-Alpine	1299396	254	5323	Bacteria;Cyanobacteriota;Vampirovibrionia;Gastranaerophilales;Gastranaerophilaceae;													60.29	0.07	no	0	2	1	0	0	0	0	0	0	0	0	1
GEM_3300010998_17	61.5997	-148.112	US	United States of America	Sutton-Alpine	2873811	212	20311	Bacteria;Bacteroidota;Bacteroidia;Bacteroidales;Bacteroidaceae;Prevotella;Prevotella ruminicola													83.07	2.27	no	0	2	0	0	0	0	0	0	0	0	0	2
GEM_3300010998_38	61.5997	-148.112	US	United States of America	Sutton-Alpine	1887069	23	151033	Bacteria;Bacteroidota;Bacteroidia;Bacteroidales;P3;P3;GCA_001543385.1													83.55	0.34	no	0	2	0	0	0	0	0	0	0	0	0	2
GEM_3300010998_39	61.5997	-148.112	US	United States of America	Sutton-Alpine	1877903	91	30175	Bacteria;Firmicutes_A;Clostridia;Oscillospirales;CAG-272;CAG-724;													95.25	0.25	no	0	2	0	0	0	0	0	0	0	1	0	1
GEM_3300010998_35	61.5997	-148.112	US	United States of America	Sutton-Alpine	1979280	293	7523	Bacteria;Bacteroidota;Bacteroidia;Bacteroidales;UBA3824;UBA3824;													84.58	0.12	no	0	1	0	0	1	0	0	0	0	0	0	0
GEM_3300010998_36	61.5997	-148.112	US	United States of America	Sutton-Alpine	1917284	79	38292	Bacteria;Bacteroidota;Bacteroidia;Bacteroidales;UBA932;RC9;													94.54	0.03	no	0	1	0	0	0	0	0	0	0	0	0	1
GEM_3300010998_30	61.5997	-148.112	US	United States of America	Sutton-Alpine	2156604	3	1659497	Bacteria;Bacteroidota;Bacteroidia;Bacteroidales;F082;F082;													84.24	0.1	no	0	1	0	0	0	0	0	0	0	1	0	0
GEM_3300010998_32	61.5997	-148.112	US	United States of America	Sutton-Alpine	2080393	39	103754	Bacteria;Bacteroidota;Bacteroidia;Bacteroidales;UBA932;RC9;													93.61	1.58	no	0	2	0	0	0	0	0	0	0	0	0	2
GEM_3300010998_16	61.5997	-148.112	US	United States of America	Sutton-Alpine	2866476	255	15953	Bacteria;Bacteroidota;Bacteroidia;Bacteroidales;Salinivirgaceae;													91.95	3.5	no	0	1	0	0	0	0	0	0	0	0	0	1
GEM_3300010998_13	61.5997	-148.112	US	United States of America	Sutton-Alpine	3893369	207	36530	Bacteria;Firmicutes_A;Clostridia;Oscillospirales;Ruminococcaceae;Ruminiclostridium_E;													98.35	3.94	no	2	9	0	0	2	1	0	1	0	2	0	1
GEM_3300010998_19	61.5997	-148.112	US	United States of America	Sutton-Alpine	2748867	14	270690	Bacteria;Bacteroidota;Bacteroidia;Bacteroidales;Paludibacteraceae;RF16;													98.86	0.17	no	0	1	0	0	0	0	0	0	0	0	0	1
GEM_3300010998_64	61.5997	-148.112	US	United States of America	Sutton-Alpine	709585	6	388816	Bacteria;Patescibacteria;Saccharimonadia;Saccharimonadales;Saccharimonadaceae;UBA2866;													97.64	0.05	no	0	2	1	0	1	0	0	0	0	0	0	0
GEM_3300010998_63	61.5997	-148.112	US	United States of America	Sutton-Alpine	715540	25	41496	Bacteria;Patescibacteria;Saccharimonadia;Saccharimonadales;Saccharimonadaceae;													85.45	0.13	no	0	1	0	0	0	0	0	0	0	0	0	1
GEM_3300010998_61	61.5997	-148.112	US	United States of America	Sutton-Alpine	866488	46	30203	Bacteria;Firmicutes_A;Clostridia;4C28d-15;UBA4651;													87.42	0.49	no	0	2	0	0	1	0	0	0	0	0	0	1
GEM_3300010998_41	61.5997	-148.112	US	United States of America	Sutton-Alpine	1776970	47	53516	Bacteria;Firmicutes_A;Clostridia;4C28d-15;CAG-727;UBA4636;													92.8	1.83	no	0	2	0	0	0	1	0	0	0	0	0	1
GEM_3300010998_42	61.5997	-148.112	US	United States of America	Sutton-Alpine	1716577	79	34666	Bacteria;Firmicutes_A;Clostridia;Lachnospirales;Lachnospiraceae;													87.26	0.45	no	0	0	0	0	0	0	0	0	0	0	0	0
GEM_3300010998_45	61.5997	-148.112	US	United States of America	Sutton-Alpine	1581287	29	82480	Bacteria;Bacteroidota;Bacteroidia;Bacteroidales;UBA932;RC9;													63.12	0.02	no	0	2	0	0	1	0	0	0	0	0	0	1
GEM_3300010998_44	61.5997	-148.112	US	United States of America	Sutton-Alpine	1583325	195	10447	Bacteria;Firmicutes_A;Clostridia;Peptostreptococcales;Anaerovoracaceae;UBA1764;													78.61	2.39	no	0	2	0	0	1	0	0	0	0	0	0	1
GEM_3300010998_46	61.5997	-148.112	US	United States of America	Sutton-Alpine	1511752	195	9471	Bacteria;Bacteroidota;Bacteroidia;Bacteroidales;Paludibacteraceae;RF16;													64.73	1.06	no	0	0	0	0	0	0	0	0	0	0	0	0
GEM_3300027737_5	51.62	-128.09	CA	Canada	Kitimat	3225533	334	13561	Bacteria;Actinobacteriota;Thermoleophilia;Solirubrobacterales;Solirubrobacteraceae;													86.73	2.37	no	0	2	0	0	1	0	1	0	0	0	0	0
GEM_3300027768_4	51.62	-128.09	CA	Canada	Kitimat	2594837	355	8682	Bacteria;Actinobacteriota;Thermoleophilia;Solirubrobacterales;Solirubrobacteraceae;													73.82	2.69	no	0	3	0	0	2	0	1	0	0	0	0	0
GEM_3300027729_4	51.62	-128.09	CA	Canada	Kitimat	2732368	421	7185	Bacteria;Actinobacteriota;Thermoleophilia;Solirubrobacterales;Solirubrobacteraceae;													77.34	3.41	no	0	2	0	0	1	0	1	0	0	0	0	0
GEM_3300027824_6	51.62	-128.09	CA	Canada	Kitimat	2625159	200	16497	Bacteria;Actinobacteriota;Acidimicrobiia;Acidimicrobiales;RAAP-2;													84.29	0.96	no	0	6	1	0	3	0	1	1	0	0	0	0
GEM_3300027825_9	51.62	-128.09	CA	Canada	Kitimat	4595650	401	16293	Bacteria;Acidobacteriota;Acidobacteriae;Acidobacteriales;Koribacteraceae;													90.53	2.9	no	0	2	0	0	2	0	0	0	0	0	0	0
GEM_3300027825_13	51.62	-128.09	CA	Canada	Kitimat	4101801	220	30281	Bacteria;Chloroflexota;Anaerolineae;Anaerolineales;envOPS12;CG2-30-58-95;													98.04	1.28	no	2	6	1	0	1	0	0	1	0	0	0	1
GEM_3300027825_12	51.62	-128.09	CA	Canada	Kitimat	4175275	287	20496	Bacteria;Chloroflexota;Anaerolineae;Anaerolineales;envOPS12;RBG-16-51-16;													93.17	0.65	no	3	7	1	0	1	0	0	0	0	1	0	1
GEM_3300027825_11	51.62	-128.09	CA	Canada	Kitimat	4207437	713	6108	Bacteria;Verrucomicrobiota;Verrucomicrobiae;Chthoniobacterales;													78.01	3.2	no	1	5	0	0	2	0	1	0	0	1	0	0
GEM_3300010341_20	51.62	-128.09	CA	Canada	Kitimat	2842639	320	10761	Bacteria;Nitrospirota;Thermodesulfovibrionia;Thermodesulfovibrionales;UBA9935;													94.34	0.65	no	0	3	0	0	2	0	1	0	0	0	0	0
GEM_3300010341_16	51.62	-128.09	CA	Canada	Kitimat	3376320	533	6943	Bacteria;Spirochaetota;Spirochaetia;Spirochaetales;													70.39	1.27	no	0	4	0	0	1	0	1	0	0	1	0	1
GEM_3300010341_15	51.62	-128.09	CA	Canada	Kitimat	3724176	120	57076	Bacteria;Verrucomicrobiota;Verrucomicrobiae;Opitutales;Opitutaceae;Tous-C4FEB;													95.15	0.99	no	0	4	0	0	1	0	0	1	0	1	0	1
GEM_3300010341_17	51.62	-128.09	CA	Canada	Kitimat	3309498	254	19757	Bacteria;Desulfobacterota;Syntrophia;Syntrophales;Smithellaceae;Smithella;													95.1	3.86	no	0	3	0	1	1	0	0	0	0	0	0	1
GEM_3300010341_14	51.62	-128.09	CA	Canada	Kitimat	4057836	419	12065	Bacteria;Acidobacteriota;Acidobacteriae;Acidobacteriales;Koribacteraceae;													76.02	2.28	no	0	1	0	0	1	0	0	0	0	0	0	0
GEM_3300010341_18	51.62	-128.09	CA	Canada	Kitimat	3200158	170	30899	Bacteria;Nitrospirota;Thermodesulfovibrionia;Thermodesulfovibrionales;UBA9935;													90.98	2.12	no	0	2	0	0	2	0	0	0	0	0	0	0
GEM_3300010339_21	51.62	-128.09	CA	Canada	Kitimat	2782320	327	11225	Bacteria;Desulfobacterota;Syntrophia;Syntrophales;Smithellaceae;Smithella;													94.17	3.74	no	0	2	0	1	1	0	0	0	0	0	0	0
GEM_3300010339_9	51.62	-128.09	CA	Canada	Kitimat	5409442	469	19200	Bacteria;Myxococcota;UBA9160;UBA9160;UBA9160;UBA9160;													94.79	2.15	no	2	7	0	0	3	0	0	0	0	1	0	1
GEM_3300010339_18	51.62	-128.09	CA	Canada	Kitimat	3157938	331	12870	Bacteria;UBP10;GR-WP33-30;UBA7539;UBA7539;UBA7539;													89.98	0.88	no	0	3	0	0	2	0	0	0	0	1	0	0
GEM_3300010339_14	51.62	-128.09	CA	Canada	Kitimat	3911383	189	33524	Bacteria;Acidobacteriota;Acidobacteriae;UBA7541;UBA7541;UBA7541;													95.36	1.52	no	0	2	0	0	1	0	1	0	0	0	0	0
GEM_3300010343_29	51.62	-128.09	CA	Canada	Kitimat	1412266	195	8051	Bacteria;Proteobacteria;Gammaproteobacteria;Betaproteobacteriales;SG8-41;													73.69	1.32	no	0	0	0	0	0	0	0	0	0	0	0	0
GEM_3300017444_29	60.1987	-125.513	CA	Canada	Fort Nelson	4719221	69	112616	Bacteria;Proteobacteria;Alphaproteobacteria;Rhizobiales;Hyphomicrobiaceae;													98.9	0.16	no	1	4	0	0	1	0	0	0	0	1	0	1
GEM_3300017444_46	60.1987	-125.513	CA	Canada	Fort Nelson	3345292	93	63337	Bacteria;Proteobacteria;Alphaproteobacteria;Rhodobacterales;Rhodobacteraceae;UBA6273;													95.33	1.0	no	0	3	0	0	1	1	0	0	0	1	0	0
GEM_3300017444_47	60.1987	-125.513	CA	Canada	Fort Nelson	3342540	108	47556	Bacteria;Verrucomicrobiota;Verrucomicrobiae;Methylacidiphilales;													95.69	0.13	no	3	6	0	0	1	0	0	0	0	1	0	1
GEM_3300017444_41	60.1987	-125.513	CA	Canada	Fort Nelson	3267712	533	6728	Bacteria;Nitrospirota;Nitrospiria;Nitrospirales;Nitrospiraceae;Nitrospira;													80.76	1.11	no	1	4	0	0	1	0	0	1	0	1	0	0
GEM_3300017444_48	60.1987	-125.513	CA	Canada	Fort Nelson	3322290	142	34909	Bacteria;Proteobacteria;Gammaproteobacteria;Betaproteobacteriales;Chromobacteriaceae;Vogesella;GCF_001037925.1													94.66	1.41	no	0	3	0	0	1	1	0	0	0	0	0	1
GEM_3300017444_49	60.1987	-125.513	CA	Canada	Fort Nelson	3306023	18	312214	Bacteria;Bacteroidota;Bacteroidia;Chitinophagales;Chitinophagaceae;12-47-4;													99.92	0.09	no	0	5	2	0	2	0	0	0	0	0	0	1
GEM_3300017444_68	60.1987	-125.513	CA	Canada	Fort Nelson	2246807	185	14851	Bacteria;KSB1;UBA2214;													61.3	0.17	no	0	3	2	0	0	0	0	0	0	0	0	1
GEM_3300017444_64	60.1987	-125.513	CA	Canada	Fort Nelson	2559504	252	11728	Bacteria;Acidobacteriota;Blastocatellia;Pyrinomonadales;Pyrinomonadaceae;OLB17;													93.11	1.57	no	1	5	2	0	0	0	0	0	0	1	0	1
GEM_3300017444_63	60.1987	-125.513	CA	Canada	Fort Nelson	2604580	365	8231	Bacteria;Chloroflexota;Anaerolineae;Anaerolineales;envOPS12;UBA12294;													83.33	0.94	no	4	9	1	0	1	1	0	0	0	1	0	1
GEM_3300017444_66	60.1987	-125.513	CA	Canada	Fort Nelson	2313233	190	16959	Bacteria;Armatimonadota;Fimbriimonadia;Fimbriimonadales;													97.55	2.75	no	0	5	0	0	1	0	0	0	0	1	0	3
GEM_3300017444_65	60.1987	-125.513	CA	Canada	Fort Nelson	2520039	35	108982	Bacteria;Zixibacteria;MSB-5A5;													100.0	0.06	no	0	2	1	0	1	0	0	0	0	0	0	0
GEM_3300017444_60	60.1987	-125.513	CA	Canada	Fort Nelson	2862653	25	281681	Bacteria;Proteobacteria;Gammaproteobacteria;Betaproteobacteriales;Rhodocyclaceae;UBA2250;													100.0	2.44	no	0	2	0	0	1	1	0	0	0	0	0	0
GEM_3300017444_53	60.1987	-125.513	CA	Canada	Fort Nelson	3078902	571	5571	Bacteria;Planctomycetota;Planctomycetes;Gemmatales;													57.8	2.3	no	0	3	0	0	0	0	0	1	0	1	0	1
GEM_3300017444_57	60.1987	-125.513	CA	Canada	Fort Nelson	2953722	40	121241	Bacteria;Bacteroidota;UBA10030;UBA10030;UBA8401;													100.0	0.02	no	0	5	1	0	2	0	0	0	0	1	0	1
GEM_3300017444_148	60.1987	-125.513	CA	Canada	Fort Nelson	2878945	1	2878945	Bacteria;Bacteroidota;Bacteroidia;Chitinophagales;Chitinophagaceae;UBA3961;													54.58	0.08	no	2	6	1	0	1	0	0	0	0	1	0	1
GEM_3300017444_91	60.1987	-125.513	CA	Canada	Fort Nelson	976568	48	45099	Bacteria;Actinobacteriota;Coriobacteriia;OPB41;ctinobacteria-7;													59.22	0.47	no	0	2	0	0	2	0	0	0	0	0	0	0
GEM_3300017444_18	60.1987	-125.513	CA	Canada	Fort Nelson	6035269	254	33726	Bacteria;UBP10;GR-WP33-30;UBA9968;													99.38	4.92	no	0	3	0	0	2	0	0	0	0	0	0	1
GEM_3300017444_77	60.1987	-125.513	CA	Canada	Fort Nelson	1570510	96	25412	Bacteria;Proteobacteria;Alphaproteobacteria;Sphingomonadales;Sphingomonadaceae;Sphingomonas_A;													79.11	1.04	no	1	3	1	0	0	1	0	0	0	0	0	0
GEM_3300017444_71	60.1987	-125.513	CA	Canada	Fort Nelson	2162650	46	87148	Bacteria;Zixibacteria;MSB-5A5;MSB-5A5;													99.7	0.02	no	0	0	0	0	0	0	0	0	0	0	0	0
GEM_3300017444_17	60.1987	-125.513	CA	Canada	Fort Nelson	6075628	181	47734	Bacteria;Cyanobacteriota;Cyanobacteriia;Cyanobacteriales;Oscillatoriaceae;Planktothricoides;													99.81	0.0	no	0	9	1	0	2	0	1	1	0	0	0	4
GEM_3300017444_16	60.1987	-125.513	CA	Canada	Fort Nelson	6357740	367	30041	Bacteria;Cyanobacteriota;Cyanobacteriia;Leptolyngbyales;Leptolyngbyaceae;													85.86	0.88	no	1	12	2	0	2	0	1	0	0	1	0	5
GEM_3300017444_11	60.1987	-125.513	CA	Canada	Fort Nelson	7269883	97	154873	Bacteria;Cyanobacteriota;Cyanobacteriia;Cyanobacteriales;Nostocaceae;Trichormus;													100.0	0.0	no	1	16	2	0	4	0	1	1	0	0	0	7
GEM_3300017444_33	60.1987	-125.513	CA	Canada	Fort Nelson	4522742	39	173247	Bacteria;Myxococcota;UBA9160;UBA9160;													92.59	1.46	no	0	3	0	0	2	0	0	0	0	1	0	0
GEM_3300017444_35	60.1987	-125.513	CA	Canada	Fort Nelson	4247698	17	420870	Bacteria;Chloroflexota;Anaerolineae;Anaerolineales;envOPS12;UBA12294;													99.47	0.97	no	4	10	1	0	2	0	0	1	0	1	0	1
GEM_3300017444_37	60.1987	-125.513	CA	Canada	Fort Nelson	3802407	7	1390292	Bacteria;Chloroflexota;Dehalococcoidia;UBA2991;UBA2991;G233;													97.54	1.08	no	1	8	1	0	3	1	0	1	0	0	0	1
GEM_3300017444_38	60.1987	-125.513	CA	Canada	Fort Nelson	3644816	18	287801	Bacteria;Eisenbacteria;RBG-16-71-46;RBG-16-71-46;RBG-16-71-46;													99.18	0.6	no	0	2	0	0	1	0	0	0	0	1	0	0
GEM_3300017444_117	60.1987	-125.513	CA	Canada	Fort Nelson	631471	12	54205	Bacteria;Patescibacteria;Berkelbacteria;2-12-FULL-50-11;2-12-FULL-50-11;													95.28	0.12	no	0	2	0	0	0	0	0	1	0	0	0	1
GEM_3300017444_118	60.1987	-125.513	CA	Canada	Fort Nelson	584549	83	7549	Bacteria;Patescibacteria;Paceibacteria;UBA9983;Kaiserbacteraceae;1-14-0-10-45-20;													73.51	0.66	no	0	0	0	0	0	0	0	0	0	0	0	0
GEM_3300017444_59	60.1987	-125.513	CA	Canada	Fort Nelson	2883333	22	297784	Bacteria;Proteobacteria;Alphaproteobacteria;Rhizobiales;Hyphomicrobiaceae;													85.63	0.72	no	0	1	0	0	1	0	0	0	0	0	0	0
GEM_3300017444_58	60.1987	-125.513	CA	Canada	Fort Nelson	2912779	56	83031	Bacteria;Firmicutes_H;CSP1-3;CSP1-3;9FT-COMBO-69-19;9FT-COMBO-69-19;													98.74	3.71	no	0	2	0	0	1	0	0	0	0	0	0	1
GEM_3300017444_52	60.1987	-125.513	CA	Canada	Fort Nelson	3211530	61	90522	Bacteria;Desulfuromonadota;Desulfuromonadia;Geobacterales;Geobacteraceae;Geobacter;													90.12	0.3	no	0	1	0	0	1	0	0	0	0	0	0	0
GEM_3300017444_50	60.1987	-125.513	CA	Canada	Fort Nelson	3279438	24	154154	Bacteria;Chloroflexota;Anaerolineae;Anaerolineales;envOPS12;OLB14;													99.07	0.5	no	4	9	1	0	2	0	0	0	0	1	0	1
GEM_3300017444_54	60.1987	-125.513	CA	Canada	Fort Nelson	3079307	42	113369	Bacteria;Acidobacteriota;UBA4820;UBA4820;													98.08	0.5	no	0	2	0	0	1	0	0	0	0	1	0	0
GEM_3300017444_23	60.1987	-125.513	CA	Canada	Fort Nelson	5144164	56	202312	Bacteria;Planctomycetota;Phycisphaerae;UBA1161;													92.71	1.24	no	0	3	0	0	1	0	0	1	0	1	0	0
GEM_3300017444_21	60.1987	-125.513	CA	Canada	Fort Nelson	5334258	162	45562	Bacteria;Bacteroidota;Bacteroidia;Chitinophagales;Saprospiraceae;UBA10441;													99.34	1.99	no	1	10	1	0	2	0	1	0	0	1	0	4
GEM_3300017444_25	60.1987	-125.513	CA	Canada	Fort Nelson	5060574	42	170424	Bacteria;Chloroflexota;Anaerolineae;SBR1031;A4b;													96.29	4.89	no	5	13	1	0	2	0	2	0	0	1	0	2
GEM_3300017458_12	50.0621	-124.721	CA	Canada	Powell River	656361	59	13949	Bacteria;Patescibacteria;Paceibacteria;UBA6257;Jorgensenbacteraceae;													88.15	0.51	no	0	0	0	0	0	0	0	0	0	0	0	0
GEM_3300017458_13	50.0621	-124.721	CA	Canada	Powell River	634924	22	45770	Bacteria;Patescibacteria;Paceibacteria;UBA6257;Wolfebacteraceae;um-filter-39-64;													99.58	0.0	no	0	0	0	0	0	0	0	0	0	0	0	0
GEM_3300017458_4	50.0621	-124.721	CA	Canada	Powell River	3036395	155	27250	Bacteria;Bacteroidota;Bacteroidia;Bacteroidales;Lentimicrobiaceae;													93.76	0.35	no	0	4	1	0	1	0	0	1	0	0	0	1
GEM_3300017458_5	50.0621	-124.721	CA	Canada	Powell River	2435082	400	6675	Bacteria;Chloroflexota;Anaerolineae;Anaerolineales;envOPS12;CG2-30-58-95;													60.13	2.03	no	0	2	0	0	1	0	0	0	0	0	0	1
GEM_3300017458_7	50.0621	-124.721	CA	Canada	Powell River	1886789	140	22601	Bacteria;Omnitrophota;koll11;GIF10;UBA6249;													94.71	3.94	no	0	3	1	0	1	0	0	0	0	0	0	1
GEM_3300017458_2	50.0621	-124.721	CA	Canada	Powell River	4901890	163	52083	Bacteria;Bacteroidota;UBA10030;UBA10030;UBA10030;UBA9647;													100.0	0.25	no	0	6	2	0	1	0	0	0	0	1	0	2
GEM_3300017458_9	50.0621	-124.721	CA	Canada	Powell River	1133785	164	8364	Bacteria;Omnitrophota;koll11;GIF10;UBA6249;													72.72	2.66	no	0	1	0	0	1	0	0	0	0	0	0	0
GEM_3300017490_1	50.0621	-124.721	CA	Canada	Powell River	3216399	291	15803	Bacteria;WOR-3;WOR-3;UBA2258;UBA2258;UBA2258;													89.65	1.22	no	0	3	0	0	2	0	0	1	0	0	0	0
GEM_3300017490_4	50.0621	-124.721	CA	Canada	Powell River	1027996	134	9568	Bacteria;Caldatribacteriota;JS1;SB-45;34-128;34-128;													61.11	0.25	no	0	2	0	0	0	0	0	0	0	0	0	2
GEM_3300017490_3	50.0621	-124.721	CA	Canada	Powell River	1321721	206	6863	Bacteria;Chloroflexota;Dehalococcoidia;GIF9;UBA5629;UBA1162;													74.71	1.92	no	0	0	0	0	0	0	0	0	0	0	0	0
GEM_3300017477_14	50.0621	-124.721	CA	Canada	Powell River	678210	120	5762	Bacteria;Chloroflexota;Dehalococcoidia;Dehalococcoidales;													55.16	0.48	no	0	1	0	0	0	0	0	1	0	0	0	0
GEM_3300017477_9	50.0621	-124.721	CA	Canada	Powell River	1175492	98	18203	Bacteria;Omnitrophota;koll11;UBA1560;													88.07	0.31	no	0	1	0	0	1	0	0	0	0	0	0	0
GEM_3300017477_4	50.0621	-124.721	CA	Canada	Powell River	1623687	126	17544	Bacteria;Omnitrophota;koll11;UBA1560;													92.99	1.72	no	0	0	0	0	0	0	0	0	0	0	0	0
GEM_3300017423_21	50.0621	-124.721	CA	Canada	Powell River	1755827	100	27558	Bacteria;Actinobacteriota;Acidimicrobiia;Microtrichales;Ilumatobacteraceae;UBA3006;													90.8	1.31	no	0	3	0	0	1	0	1	0	0	1	0	0
GEM_3300017423_23	50.0621	-124.721	CA	Canada	Powell River	1647624	24	97443	Bacteria;Proteobacteria;Gammaproteobacteria;Betaproteobacteriales;Hydrogenophilaceae;UBA3361;													100.0	0.04	no	0	0	0	0	0	0	0	0	0	0	0	0
GEM_3300017423_22	50.0621	-124.721	CA	Canada	Powell River	1712309	23	126736	Bacteria;Proteobacteria;Gammaproteobacteria;Betaproteobacteriales;Methylophilaceae;													62.77	1.67	no	0	1	0	0	0	1	0	0	0	0	0	0
GEM_3300017423_14	50.0621	-124.721	CA	Canada	Powell River	2143520	174	18851	Bacteria;MBNT15;MBNT15;MBNT15;MBNT15;CG2-30-66-27;													96.96	0.11	no	0	1	0	0	1	0	0	0	0	0	0	0
GEM_3300017423_15	50.0621	-124.721	CA	Canada	Powell River	2098432	314	7656	Bacteria;Verrucomicrobiota;Verrucomicrobiae;Chthoniobacterales;Terrimicrobiaceae;													68.94	1.01	no	0	2	0	0	1	0	0	0	0	0	0	1
GEM_3300017423_17	50.0621	-124.721	CA	Canada	Powell River	1972181	357	5773	Bacteria;Proteobacteria;Gammaproteobacteria;Methylococcales;Methylomonadaceae;													53.12	1.01	no	0	1	0	0	0	0	0	0	0	0	0	1
GEM_3300017423_33	50.0621	-124.721	CA	Canada	Powell River	890428	93	12754	Bacteria;Actinobacteriota;Actinobacteria;Nanopelagicales;Nanopelagicaceae;Planktophila;													63.21	0.66	no	0	1	0	0	1	0	0	0	0	0	0	0
GEM_3300017423_7	50.0621	-124.721	CA	Canada	Powell River	2969587	507	6176	Bacteria;Proteobacteria;Gammaproteobacteria;Betaproteobacteriales;Burkholderiaceae;Rhodoferax;													57.5	0.65	no	0	3	0	0	0	2	0	0	0	0	0	1
GEM_3300017423_4	50.0621	-124.721	CA	Canada	Powell River	4940147	199	40321	Bacteria;Bacteroidota;UBA10030;UBA10030;UBA10030;UBA9647;													100.0	0.15	no	0	6	2	0	1	0	0	0	0	1	0	2
GEM_3300017423_5	50.0621	-124.721	CA	Canada	Powell River	3750680	24	329736	Bacteria;Proteobacteria;Gammaproteobacteria;Pseudomonadales;Pseudomonadaceae;Pseudomonas_A;													81.31	1.27	no	0	4	1	0	2	1	0	0	0	0	0	0
GEM_3300023046_1	40.282	-123.287	US	United States of America	Hayfork	5390205	136	66485	Bacteria;Acidobacteriota;Thermoanaerobaculia;													97.52	1.97	no	1	8	2	0	2	0	0	0	0	1	0	2
GEM_3300028024_9	49.2598	-123.246	CA	Canada	West End	2959228	75	61372	Bacteria;Firmicutes_A;Clostridia;Christensenellales;CAG-138;													92.36	1.22	no	0	4	0	0	2	0	0	0	0	0	0	2
GEM_3300028024_8	49.2598	-123.246	CA	Canada	West End	3155068	286	14991	Bacteria;Firmicutes_A;Clostridia;Clostridiales;Clostridiaceae;F0540;													91.46	4.74	no	1	7	0	0	2	0	1	0	0	0	0	3
GEM_3300027494_7	46.1812	-123.183	US	United States of America	Clatskanie	2714080	376	8218	Bacteria;Proteobacteria;Gammaproteobacteria;Betaproteobacteriales;Burkholderiaceae;UBA4615;													75.88	0.78	no	0	0	0	0	0	0	0	0	0	0	0	0
GEM_3300027494_9	46.1812	-123.183	US	United States of America	Clatskanie	2477381	96	42623	Bacteria;Proteobacteria;Gammaproteobacteria;Pseudomonadales;Pseudohongiellaceae;UBA5078;													83.92	0.2	no	0	6	2	0	1	1	0	0	0	1	0	1
GEM_3300027494_8	46.1812	-123.183	US	United States of America	Clatskanie	2660494	172	21887	Bacteria;Bdellovibrionota;Bacteriovoracia;UBA1018;UBA1018;													92.2	1.49	no	1	6	0	0	1	2	0	1	0	1	0	0
GEM_3300027494_4	46.1812	-123.183	US	United States of America	Clatskanie	5956265	510	16427	Bacteria;Planctomycetota;Planctomycetes;Planctomycetales;Planctomycetaceae;UBA10327;													92.31	0.4	no	0	3	1	0	0	0	0	0	0	0	0	2
GEM_3300027494_6	46.1812	-123.183	US	United States of America	Clatskanie	3727187	459	9631	Bacteria;Verrucomicrobiota;Verrucomicrobiae;Pedosphaerales;UBA9464;UBA9464;													90.39	1.63	no	0	2	0	0	1	0	0	0	0	1	0	0
GEM_3300027494_5	46.1812	-123.183	US	United States of America	Clatskanie	4127559	405	13464	Bacteria;Planctomycetota;Planctomycetes;Gemmatales;Gemmataceae;UBA969;													94.03	2.23	no	0	2	1	0	1	0	0	0	0	0	0	0
GEM_3300027494_1	46.1812	-123.183	US	United States of America	Clatskanie	7852690	419	35860	Bacteria;Planctomycetota;Planctomycetes;Planctomycetales;Planctomycetaceae;UBA10327;													100.0	0.54	no	0	4	1	0	0	0	1	0	0	0	0	2
GEM_3300027494_10	46.1812	-123.183	US	United States of America	Clatskanie	2030573	196	12603	Bacteria;Bacteroidota;Bacteroidia;AKYH767;b-17BO;													90.41	0.98	no	0	2	0	0	1	0	0	0	0	1	0	0
GEM_3300027489_3	46.1812	-123.183	US	United States of America	Clatskanie	6053242	464	18882	Bacteria;Planctomycetota;Planctomycetes;Planctomycetales;Planctomycetaceae;UBA10327;													94.16	0.72	no	0	2	1	0	0	0	0	0	0	0	0	1
GEM_3300027489_5	46.1812	-123.183	US	United States of America	Clatskanie	3781658	471	9664	Bacteria;Planctomycetota;Planctomycetes;Gemmatales;Gemmataceae;UBA969;													90.21	3.6	no	0	2	1	0	1	0	0	0	0	0	0	0
GEM_3300027489_7	46.1812	-123.183	US	United States of America	Clatskanie	3203414	284	17034	Bacteria;Proteobacteria;Gammaproteobacteria;Betaproteobacteriales;Burkholderiaceae;UBA4615;													89.58	1.14	no	0	1	0	0	0	1	0	0	0	0	0	0
GEM_3300027489_9	46.1812	-123.183	US	United States of America	Clatskanie	2411224	164	21516	Bacteria;Proteobacteria;Gammaproteobacteria;Pseudomonadales;Pseudohongiellaceae;UBA5078;													77.88	3.8	no	0	5	1	0	1	1	0	0	0	1	0	1
GEM_3300027489_6	46.1812	-123.183	US	United States of America	Clatskanie	3925459	421	11507	Bacteria;Verrucomicrobiota;Verrucomicrobiae;Pedosphaerales;UBA9464;UBA6176;													94.46	3.58	no	0	3	1	0	1	0	0	0	0	1	0	0
GEM_3300027597_7	46.1812	-123.183	US	United States of America	Clatskanie	2820348	133	37051	Bacteria;Bdellovibrionota;Bacteriovoracia;UBA1018;UBA1018;													91.97	2.06	no	1	6	0	0	1	2	0	1	0	1	0	0
GEM_3300027597_3	46.1812	-123.183	US	United States of America	Clatskanie	4321828	244	25551	Bacteria;Bdellovibrionota;Oligoflexia;Oligoflexales;													92.35	2.75	no	0	1	0	0	0	0	0	0	0	1	0	0
GEM_3300027597_9	46.1812	-123.183	US	United States of America	Clatskanie	2499989	51	74005	Bacteria;Proteobacteria;Gammaproteobacteria;Pseudomonadales;Pseudohongiellaceae;UBA5078;													83.68	0.01	no	0	6	2	0	1	1	0	0	0	1	0	1
GEM_3300027597_8	46.1812	-123.183	US	United States of America	Clatskanie	2813421	470	6364	Bacteria;Planctomycetota;UBA1135;UBA1135;													75.24	2.92	no	0	2	1	0	1	0	0	0	0	0	0	0
GEM_3300027597_12	46.1812	-123.183	US	United States of America	Clatskanie	1814108	234	9532	Bacteria;Bacteroidota;Bacteroidia;AKYH767;b-17BO;													78.22	0.03	no	0	2	0	0	1	0	0	0	0	1	0	0
GEM_3300027597_5	46.1812	-123.183	US	United States of America	Clatskanie	3236956	472	7528	Bacteria;Planctomycetota;Planctomycetes;Gemmatales;Gemmataceae;UBA969;													85.24	0.23	no	0	1	0	0	1	0	0	0	0	0	0	0
GEM_3300027597_4	46.1812	-123.183	US	United States of America	Clatskanie	3452072	493	7863	Bacteria;Verrucomicrobiota;Verrucomicrobiae;Pedosphaerales;UBA9464;UBA9464;													83.15	4.52	no	0	3	1	0	1	0	0	0	0	1	0	0
GEM_3300027130_4	46.1812	-123.183	US	United States of America	Clatskanie	2892642	494	6250	Bacteria;Planctomycetota;Planctomycetes;Gemmatales;Gemmataceae;UBA969;													60.9	0.69	no	0	1	0	0	1	0	0	0	0	0	0	0
GEM_3300027130_6	46.1812	-123.183	US	United States of America	Clatskanie	2455412	259	12314	Bacteria;Bdellovibrionota;Bacteriovoracia;UBA1018;UBA1018;													89.72	0.6	no	1	4	0	0	1	2	0	0	0	0	0	0
GEM_3300027130_5	46.1812	-123.183	US	United States of America	Clatskanie	2811687	436	6979	Bacteria;Verrucomicrobiota;Verrucomicrobiae;Pedosphaerales;UBA9464;UBA6176;													76.43	1.38	no	0	2	0	0	1	0	0	0	0	1	0	0
GEM_3300027130_8	46.1812	-123.183	US	United States of America	Clatskanie	1917969	63	50650	Bacteria;Proteobacteria;Gammaproteobacteria;Pseudomonadales;Pseudohongiellaceae;UBA5078;													56.92	0.09	no	0	5	2	0	1	1	0	0	0	1	0	0
GEM_3300027130_3	46.1812	-123.183	US	United States of America	Clatskanie	4271935	88	82050	Bacteria;Bdellovibrionota;Oligoflexia;Oligoflexales;													93.84	0.94	no	0	1	0	0	0	0	0	0	0	1	0	0
GEM_3300027486_2	46.1812	-123.183	US	United States of America	Clatskanie	2865891	465	6597	Bacteria;Planctomycetota;Planctomycetes;Gemmatales;Gemmataceae;UBA969;													63.89	0.88	no	0	2	1	0	1	0	0	0	0	0	0	0
GEM_3300027486_5	46.1812	-123.183	US	United States of America	Clatskanie	2442348	210	16370	Bacteria;Bdellovibrionota;Bacteriovoracia;UBA1018;UBA1018;													83.8	0.74	no	1	5	0	0	0	2	0	1	0	1	0	0
GEM_3300027337_4	46.1812	-123.183	US	United States of America	Clatskanie	3603427	478	9037	Bacteria;Verrucomicrobiota;Verrucomicrobiae;Pedosphaerales;UBA9464;UBA6176;													85.82	4.48	no	0	3	1	0	1	0	0	0	0	1	0	0
GEM_3300027337_8	46.1812	-123.183	US	United States of America	Clatskanie	2248854	46	167836	Bacteria;Proteobacteria;Gammaproteobacteria;Betaproteobacteriales;Burkholderiaceae;Limnohabitans;													72.24	4.09	no	0	1	0	0	0	1	0	0	0	0	0	0
GEM_3300027337_7	46.1812	-123.183	US	United States of America	Clatskanie	2398409	104	36884	Bacteria;Proteobacteria;Gammaproteobacteria;Pseudomonadales;Pseudohongiellaceae;UBA5078;													80.77	0.72	no	0	6	2	0	1	1	0	0	0	1	0	1
GEM_3300027337_6	46.1812	-123.183	US	United States of America	Clatskanie	2634608	171	24551	Bacteria;Bdellovibrionota;Bacteriovoracia;UBA1018;UBA1018;													91.36	1.26	no	1	6	0	0	1	2	0	1	0	1	0	0
GEM_3300027337_3	46.1812	-123.183	US	United States of America	Clatskanie	4069804	374	14251	Bacteria;Planctomycetota;Planctomycetes;Gemmatales;Gemmataceae;UBA969;													93.56	0.55	no	0	2	1	0	1	0	0	0	0	0	0	0
GEM_3300027137_3	46.1812	-123.183	US	United States of America	Clatskanie	3687577	439	9600	Bacteria;Verrucomicrobiota;Verrucomicrobiae;Pedosphaerales;UBA9464;UBA9464;													81.56	2.62	no	0	3	0	0	2	0	0	0	0	1	0	0
GEM_3300027137_10	46.1812	-123.183	US	United States of America	Clatskanie	1499760	288	5164	Bacteria;Bacteroidota;Bacteroidia;Flavobacteriales;Crocinitomicaceae;GCA-2696025;													58.24	0.0	no	0	2	0	0	0	0	0	0	0	0	0	2
GEM_3300027137_7	46.1812	-123.183	US	United States of America	Clatskanie	2667752	161	27054	Bacteria;Bdellovibrionota;Bacteriovoracia;UBA1018;UBA1018;													92.9	1.12	no	1	6	0	0	1	2	0	1	0	1	0	0
GEM_3300027137_5	46.1812	-123.183	US	United States of America	Clatskanie	3496846	168	32562	Bacteria;Proteobacteria;Alphaproteobacteria;Rhodobacterales;Rhodobacteraceae;32-66-9;													99.18	0.0	no	0	4	0	0	1	2	0	0	0	1	0	0
GEM_3300027137_4	46.1812	-123.183	US	United States of America	Clatskanie	3360303	468	8488	Bacteria;Planctomycetota;Planctomycetes;Gemmatales;Gemmataceae;UBA969;													88.2	0.16	no	0	2	1	0	1	0	0	0	0	0	0	0
GEM_3300027137_9	46.1812	-123.183	US	United States of America	Clatskanie	1882721	231	9940	Bacteria;Proteobacteria;Gammaproteobacteria;Pseudomonadales;Pseudohongiellaceae;UBA5078;													61.35	1.13	no	0	2	0	0	0	0	0	0	0	1	0	1
GEM_3300027492_7	46.1812	-123.183	US	United States of America	Clatskanie	2511340	468	5456	Bacteria;Planctomycetota;Planctomycetes;Gemmatales;Gemmataceae;UBA969;													66.39	0.92	no	0	1	0	0	1	0	0	0	0	0	0	0
GEM_3300027492_6	46.1812	-123.183	US	United States of America	Clatskanie	3414738	504	7608	Bacteria;Verrucomicrobiota;Verrucomicrobiae;Pedosphaerales;UBA9464;UBA9464;													80.5	4.51	no	0	1	0	0	0	0	0	0	0	1	0	0
GEM_3300027492_3	46.1812	-123.183	US	United States of America	Clatskanie	5103339	636	9707	Bacteria;Planctomycetota;Planctomycetes;Planctomycetales;Planctomycetaceae;UBA10327;													83.25	0.53	no	0	3	1	0	0	0	0	0	0	0	0	2
GEM_3300027492_2	46.1812	-123.183	US	United States of America	Clatskanie	7698178	638	18217	Bacteria;Planctomycetota;Planctomycetes;Planctomycetales;Planctomycetaceae;UBA10327;													98.31	2.73	no	0	3	1	0	0	0	1	0	0	0	0	1
GEM_3300027492_9	46.1812	-123.183	US	United States of America	Clatskanie	2379857	294	9457	Bacteria;Bdellovibrionota;Bacteriovoracia;UBA1018;UBA1018;													86.59	1.65	no	1	5	0	0	1	1	0	1	0	1	0	0
GEM_3300027492_8	46.1812	-123.183	US	United States of America	Clatskanie	2462188	171	20289	Bacteria;Proteobacteria;Gammaproteobacteria;Pseudomonadales;Pseudohongiellaceae;UBA5078;													81.76	1.48	no	0	5	2	0	1	0	0	0	0	1	0	1
GEM_3300027123_2	46.1812	-123.183	US	United States of America	Clatskanie	3701864	428	10729	Bacteria;Proteobacteria;Gammaproteobacteria;Ga0077536;Ga0077536;													91.14	0.73	no	0	0	0	0	0	0	0	0	0	0	0	0
GEM_3300027123_5	46.1812	-123.183	US	United States of America	Clatskanie	2498340	237	13989	Bacteria;Bdellovibrionota;Bacteriovoracia;UBA1018;UBA1018;													84.77	2.12	no	1	5	0	0	1	2	0	0	0	1	0	0
GEM_3300027123_6	46.1812	-123.183	US	United States of America	Clatskanie	2374860	254	12909	Bacteria;Proteobacteria;Gammaproteobacteria;Pseudomonadales;Pseudohongiellaceae;UBA5078;													76.76	3.74	no	0	4	1	0	1	0	0	0	0	1	0	1
GEM_3300027123_3	46.1812	-123.183	US	United States of America	Clatskanie	3132709	493	6650	Bacteria;Bdellovibrionota;Oligoflexia;													68.26	4.16	no	0	1	0	0	0	0	0	0	0	1	0	0
GEM_3300027487_7	46.1812	-123.183	US	United States of America	Clatskanie	2523786	207	17438	Bacteria;Bdellovibrionota;Bacteriovoracia;UBA1018;UBA1018;													84.88	0.84	no	1	4	0	0	0	2	0	1	0	0	0	0
GEM_3300027487_6	46.1812	-123.183	US	United States of America	Clatskanie	2939598	436	7715	Bacteria;Verrucomicrobiota;Verrucomicrobiae;Pedosphaerales;UBA9464;UBA9464;													75.93	2.21	no	0	1	0	0	1	0	0	0	0	0	0	0
GEM_3300027487_5	46.1812	-123.183	US	United States of America	Clatskanie	2921976	492	6320	Bacteria;Planctomycetota;Planctomycetes;Gemmatales;Gemmataceae;UBA969;													75.15	0.98	no	0	1	0	0	1	0	0	0	0	0	0	0
GEM_3300027487_9	46.1812	-123.183	US	United States of America	Clatskanie	1698939	260	7267	Bacteria;Proteobacteria;Gammaproteobacteria;Pseudomonadales;Moraxellaceae;Perlucidibaca;Perlucidibaca aquatica													69.14	1.32	no	0	2	0	0	0	1	0	0	0	1	0	0
GEM_3300027151_10	46.1812	-123.183	US	United States of America	Clatskanie	1062150	207	5210	Bacteria;Deinococcota;Deinococci;Deinococcales;Thermaceae;Thermus;Thermus thermophilus													59.18	0.02	no	0	1	0	0	1	0	0	0	0	0	0	0
GEM_3300027151_6	46.1812	-123.183	US	United States of America	Clatskanie	1324765	219	6890	Bacteria;Bacteroidota;Bacteroidia;Chitinophagales;Chitinophagaceae;JJ008;													74.21	3.3	no	0	0	0	0	0	0	0	0	0	0	0	0
GEM_3300027488_8	46.1812	-123.183	US	United States of America	Clatskanie	1061412	198	5518	Bacteria;Bacteroidota;Bacteroidia;Chitinophagales;Chitinophagaceae;JJ008;													62.31	0.59	no	0	2	0	0	1	0	0	0	0	0	0	1
GEM_3300027529_4	46.1812	-123.183	US	United States of America	Clatskanie	931343	183	5268	Bacteria;Deinococcota;Deinococci;Deinococcales;Thermaceae;Thermus;Thermus thermophilus													53.97	0.0	no	0	1	0	0	1	0	0	0	0	0	0	0
GEM_3300027141_5	46.1812	-123.183	US	United States of America	Clatskanie	1468377	245	6669	Bacteria;Actinobacteriota;Acidimicrobiia;Microtrichales;Ilumatobacteraceae;Casp-actino8;													68.06	1.71	no	0	3	0	0	1	1	0	0	0	1	0	0
GEM_3300027601_6	46.1812	-123.183	US	United States of America	Clatskanie	1572347	234	7813	Bacteria;Bacteroidota;Bacteroidia;Chitinophagales;Chitinophagaceae;JJ008;													82.58	2.59	no	0	3	0	0	1	0	0	0	0	0	0	2
GEM_3300027601_5	46.1812	-123.183	US	United States of America	Clatskanie	1663127	252	6947	Bacteria;Actinobacteriota;Acidimicrobiia;Microtrichales;Ilumatobacteraceae;Casp-actino8;													67.27	1.59	no	0	4	0	0	1	1	1	0	0	1	0	0
GEM_3300027155_11	46.1812	-123.183	US	United States of America	Clatskanie	948311	167	6105	Bacteria;Proteobacteria;Gammaproteobacteria;Betaproteobacteriales;Burkholderiaceae;Polynucleobacter;Polynucleobacter cosmopolitanus													56.84	1.3	no	0	0	0	0	0	0	0	0	0	0	0	0
GEM_3300027155_8	46.1812	-123.183	US	United States of America	Clatskanie	1135377	198	5925	Bacteria;Bacteroidota;Bacteroidia;Chitinophagales;Chitinophagaceae;JJ008;													75.75	1.24	no	0	3	0	0	1	0	0	0	0	1	0	1
GEM_3300027155_5	46.1812	-123.183	US	United States of America	Clatskanie	1859277	226	10479	Bacteria;Actinobacteriota;Acidimicrobiia;Microtrichales;Ilumatobacteraceae;Casp-actino8;													79.87	1.0	no	0	4	0	0	1	1	1	0	0	1	0	0
GEM_3300027153_7	46.1812	-123.183	US	United States of America	Clatskanie	1443318	229	7152	Bacteria;Bacteroidota;Bacteroidia;Chitinophagales;Chitinophagaceae;JJ008;													84.12	0.07	no	0	2	0	0	1	0	0	0	0	0	0	1
GEM_3300027153_10	46.1812	-123.183	US	United States of America	Clatskanie	881691	153	5965	Bacteria;Proteobacteria;Gammaproteobacteria;Betaproteobacteriales;Burkholderiaceae;Polynucleobacter;Polynucleobacter cosmopolitanus													51.77	0.38	no	0	0	0	0	0	0	0	0	0	0	0	0
GEM_3300027139_6	46.1812	-123.183	US	United States of America	Clatskanie	1082396	214	5269	Bacteria;Bacteroidota;Bacteroidia;Chitinophagales;Chitinophagaceae;JJ008;													58.35	0.16	no	0	2	0	0	1	0	0	0	0	0	0	1
GEM_3300027538_2	46.1812	-123.183	US	United States of America	Clatskanie	3577890	542	7460	Bacteria;Planctomycetota;Planctomycetes;Gemmatales;Gemmataceae;UBA969;													84.79	4.15	no	0	1	1	0	0	0	0	0	0	0	0	0
GEM_3300027538_4	46.1812	-123.183	US	United States of America	Clatskanie	3010838	366	10159	Bacteria;Proteobacteria;Gammaproteobacteria;Betaproteobacteriales;Burkholderiaceae;UBA4615;													76.74	1.62	no	0	1	0	0	0	1	0	0	0	0	0	0
GEM_3300027538_5	46.1812	-123.183	US	United States of America	Clatskanie	2807748	479	5996	Bacteria;Proteobacteria;Gammaproteobacteria;Ga0077536;Ga0077536;													71.26	1.44	no	0	0	0	0	0	0	0	0	0	0	0	0
GEM_3300027538_7	46.1812	-123.183	US	United States of America	Clatskanie	2493101	133	27355	Bacteria;Proteobacteria;Gammaproteobacteria;Pseudomonadales;Pseudohongiellaceae;UBA5078;													81.06	2.5	no	0	5	2	0	1	0	0	0	0	1	0	1
GEM_3300027131_4	46.1812	-123.183	US	United States of America	Clatskanie	1008855	193	5152	Bacteria;Deinococcota;Deinococci;Deinococcales;Thermaceae;Thermus;Thermus thermophilus													66.32	0.52	no	0	1	0	0	1	0	0	0	0	0	0	0
GEM_3300027134_1	46.1812	-123.183	US	United States of America	Clatskanie	1010278	193	5363	Bacteria;Deinococcota;Deinococci;Deinococcales;Thermaceae;Thermus;Thermus thermophilus													52.29	0.23	no	0	1	0	0	1	0	0	0	0	0	0	0
GEM_3300027135_2	46.1812	-123.183	US	United States of America	Clatskanie	1472940	257	6213	Bacteria;Bacteroidota;Bacteroidia;Chitinophagales;Chitinophagaceae;UBA8137;													77.75	2.34	no	0	2	0	0	0	0	0	0	0	1	0	1
GEM_3300027135_5	46.1812	-123.183	US	United States of America	Clatskanie	1464196	219	7354	Bacteria;Bacteroidota;Bacteroidia;Chitinophagales;Chitinophagaceae;JJ008;													74.65	1.23	no	0	2	0	0	1	0	0	0	0	0	0	1
GEM_3300027508_5	46.1812	-123.183	US	United States of America	Clatskanie	1048133	202	5191	Bacteria;Deinococcota;Deinococci;Deinococcales;Thermaceae;Thermus;Thermus thermophilus													56.98	0.0	no	0	1	0	0	1	0	0	0	0	0	0	0
GEM_3300027588_8	46.1812	-123.183	US	United States of America	Clatskanie	1046559	176	6384	Bacteria;Proteobacteria;Gammaproteobacteria;Betaproteobacteriales;Burkholderiaceae;Polynucleobacter;Polynucleobacter cosmopolitanus													60.02	1.26	no	0	1	0	0	1	0	0	0	0	0	0	0
GEM_3300027588_3	46.1812	-123.183	US	United States of America	Clatskanie	3185896	477	7637	Bacteria;Verrucomicrobiota;Verrucomicrobiae;Pedosphaerales;UBA9464;													75.63	3.34	no	0	2	0	0	1	0	0	0	0	1	0	0
GEM_3300027588_7	46.1812	-123.183	US	United States of America	Clatskanie	1148472	204	6063	Bacteria;Bacteroidota;Bacteroidia;AKYH767;b-17BO;													63.23	0.04	no	0	2	0	0	1	0	0	0	0	1	0	0
GEM_3300027152_13	46.1812	-123.183	US	United States of America	Clatskanie	921188	124	8485	Bacteria;Actinobacteriota;Actinobacteria;Nanopelagicales;Nanopelagicaceae;Planktophila;													69.83	1.4	no	0	1	0	0	1	0	0	0	0	0	0	0
GEM_3300027152_10	46.1812	-123.183	US	United States of America	Clatskanie	1863518	215	10322	Bacteria;Bacteroidota;Bacteroidia;AKYH767;b-17BO;													82.05	0.05	no	0	2	0	0	1	0	0	0	0	1	0	0
GEM_3300027152_11	46.1812	-123.183	US	United States of America	Clatskanie	1153996	190	6669	Bacteria;Proteobacteria;Gammaproteobacteria;Betaproteobacteriales;Burkholderiaceae;Polynucleobacter;Polynucleobacter cosmopolitanus													66.05	3.07	no	0	0	0	0	0	0	0	0	0	0	0	0
GEM_3300027152_8	46.1812	-123.183	US	United States of America	Clatskanie	2107469	179	15632	Bacteria;Proteobacteria;Gammaproteobacteria;Pseudomonadales;Pseudohongiellaceae;UBA5078;													68.3	1.11	no	0	3	1	0	1	0	0	0	0	1	0	0
GEM_3300027152_5	46.1812	-123.183	US	United States of America	Clatskanie	3626496	458	9644	Bacteria;Planctomycetota;Planctomycetes;Gemmatales;Gemmataceae;UBA969;													91.78	1.39	no	0	2	1	0	1	0	0	0	0	0	0	0
GEM_3300027152_6	46.1812	-123.183	US	United States of America	Clatskanie	3333742	295	16757	Bacteria;Proteobacteria;Gammaproteobacteria;Betaproteobacteriales;Burkholderiaceae;UBA4615;													93.15	1.85	no	0	1	0	0	0	1	0	0	0	0	0	0
GEM_3300027128_8	46.1812	-123.183	US	United States of America	Clatskanie	2156743	104	26244	Bacteria;Bacteroidota;Bacteroidia;AKYH767;b-17BO;													97.6	0.13	no	0	2	0	0	1	0	0	0	0	1	0	0
GEM_3300027128_7	46.1812	-123.183	US	United States of America	Clatskanie	2400096	345	7957	Bacteria;Proteobacteria;Gammaproteobacteria;Pseudomonadales;Pseudohongiellaceae;													74.06	0.11	no	0	5	1	0	1	1	0	0	0	0	0	2
GEM_3300027128_6	46.1812	-123.183	US	United States of America	Clatskanie	2173081	325	7515	Bacteria;Bacteroidota;Bacteroidia;Flavobacteriales;Flavobacteriaceae;Flavobacterium;													83.81	3.21	no	0	2	0	0	0	1	0	0	0	0	0	1
GEM_3300027128_5	46.1812	-123.183	US	United States of America	Clatskanie	3150159	335	12679	Bacteria;Proteobacteria;Gammaproteobacteria;Betaproteobacteriales;Burkholderiaceae;UBA4615;													85.02	1.7	no	0	1	0	0	0	1	0	0	0	0	0	0
GEM_3300027128_4	46.1812	-123.183	US	United States of America	Clatskanie	3149167	496	6692	Bacteria;Planctomycetota;Planctomycetes;Gemmatales;Gemmataceae;UBA969;													65.79	0.41	no	0	2	1	0	1	0	0	0	0	0	0	0
GEM_3300027128_10	46.1812	-123.183	US	United States of America	Clatskanie	2064020	255	9714	Bacteria;Proteobacteria;Gammaproteobacteria;Pseudomonadales;Pseudohongiellaceae;UBA5078;													78.35	1.9	no	0	4	0	0	1	1	0	0	0	1	0	1
GEM_3300027126_4	46.1812	-123.183	US	United States of America	Clatskanie	1801927	223	9334	Bacteria;Proteobacteria;Gammaproteobacteria;Pseudomonadales;Pseudohongiellaceae;UBA5078;													68.62	0.7	no	0	3	0	0	0	1	0	0	0	1	0	1
GEM_3300027126_3	46.1812	-123.183	US	United States of America	Clatskanie	2709721	130	34240	Bacteria;Bdellovibrionota;Bacteriovoracia;UBA1018;UBA1018;													88.25	1.09	no	1	6	0	0	1	2	0	1	0	1	0	0
GEM_3300027126_2	46.1812	-123.183	US	United States of America	Clatskanie	2926897	451	7348	Bacteria;Verrucomicrobiota;Verrucomicrobiae;Pedosphaerales;UBA9464;UBA9464;													71.13	3.77	no	0	4	1	0	2	0	0	0	0	1	0	0
GEM_3300027491_6	46.1812	-123.183	US	United States of America	Clatskanie	2862230	451	6845	Bacteria;Planctomycetota;UBA1135;UBA1135;													73.48	0.9	no	0	2	1	0	1	0	0	0	0	0	0	0
GEM_3300027491_7	46.1812	-123.183	US	United States of America	Clatskanie	2715472	378	8185	Bacteria;Proteobacteria;Gammaproteobacteria;Betaproteobacteriales;Burkholderiaceae;UBA4615;													73.84	2.5	no	0	1	0	0	0	1	0	0	0	0	0	0
GEM_3300027491_4	46.1812	-123.183	US	United States of America	Clatskanie	3778556	481	9035	Bacteria;Verrucomicrobiota;Verrucomicrobiae;Pedosphaerales;UBA9464;UBA6176;													89.96	4.51	no	1	4	1	0	1	0	0	0	0	1	0	0
GEM_3300027491_5	46.1812	-123.183	US	United States of America	Clatskanie	3490564	160	32116	Bacteria;Proteobacteria;Alphaproteobacteria;Rhodobacterales;Rhodobacteraceae;32-66-9;													99.73	0.2	no	0	4	0	0	1	2	0	0	0	1	0	0
GEM_3300027491_8	46.1812	-123.183	US	United States of America	Clatskanie	2634145	61	76887	Bacteria;Proteobacteria;Gammaproteobacteria;Pseudomonadales;Pseudohongiellaceae;UBA5078;													88.01	0.27	no	0	5	1	0	1	1	0	0	0	1	0	1
GEM_3300027491_9	46.1812	-123.183	US	United States of America	Clatskanie	2346508	438	5647	Bacteria;Planctomycetota;Planctomycetes;Gemmatales;Gemmataceae;UBA969;													56.28	0.75	no	0	1	1	0	0	0	0	0	0	0	0	0
GEM_3300027491_10	46.1812	-123.183	US	United States of America	Clatskanie	2358823	257	11147	Bacteria;Bdellovibrionota;Bacteriovoracia;UBA1018;UBA1018;													86.49	1.05	no	0	4	0	0	1	2	0	0	0	1	0	0
GEM_3300027302_11	46.1812	-123.183	US	United States of America	Clatskanie	2156077	67	50983	Bacteria;Proteobacteria;Gammaproteobacteria;Pseudomonadales;Pseudohongiellaceae;UBA5078;													75.87	0.58	no	0	6	2	0	1	1	0	0	0	1	0	1
GEM_3300027302_10	46.1812	-123.183	US	United States of America	Clatskanie	2559619	192	19575	Bacteria;Bdellovibrionota;Bacteriovoracia;UBA1018;UBA1018;													89.41	1.3	no	1	6	0	0	1	2	0	1	0	1	0	0
GEM_3300027302_5	46.1812	-123.183	US	United States of America	Clatskanie	3920695	417	11819	Bacteria;Planctomycetota;Planctomycetes;Gemmatales;Gemmataceae;UBA969;													92.76	0.23	no	0	2	1	0	1	0	0	0	0	0	0	0
GEM_3300027302_6	46.1812	-123.183	US	United States of America	Clatskanie	3416266	314	13871	Bacteria;Proteobacteria;Alphaproteobacteria;Rhodobacterales;Rhodobacteraceae;Pseudorhodobacter_A;													87.87	1.12	no	0	1	0	0	0	1	0	0	0	0	0	0
GEM_3300027302_3	46.1812	-123.183	US	United States of America	Clatskanie	4312071	44	180888	Bacteria;Bdellovibrionota;Oligoflexia;Oligoflexales;													93.51	1.01	no	0	1	0	0	0	0	0	0	0	1	0	0
GEM_3300027302_9	46.1812	-123.183	US	United States of America	Clatskanie	2735784	429	7038	Bacteria;Planctomycetota;UBA1135;UBA1135;													74.39	0.15	no	0	2	1	0	1	0	0	0	0	0	0	0
GEM_3300027302_8	46.1812	-123.183	US	United States of America	Clatskanie	3240572	329	12844	Bacteria;Proteobacteria;Gammaproteobacteria;Betaproteobacteriales;Burkholderiaceae;UBA4615;													91.42	0.43	no	0	1	0	0	0	1	0	0	0	0	0	0
GEM_3300025609_23	49.25	-123.1	CA	Canada	Vancouver	2203377	120	28603	Bacteria;Firmicutes_A;Mahellia;Caldicoprobacterales;DTU083;													88.02	1.99	no	3	8	0	0	2	0	0	0	0	0	0	3
GEM_3300025609_33	49.25	-123.1	CA	Canada	Vancouver	1772407	68	66906	Bacteria;Firmicutes_E;DTU015;D8A-2;D2;UBA3907;GCA_002391545.1													99.38	0.37	no	0	4	1	0	1	0	0	0	0	0	0	2
GEM_3300025609_32	49.25	-123.1	CA	Canada	Vancouver	1802053	51	58855	Bacteria;Firmicutes_E;DTU015;D8A-2;D2;DTU015;GCA_001513185.1													94.33	0.02	no	0	4	1	0	1	0	0	0	0	0	0	2
GEM_3300025609_30	49.25	-123.1	CA	Canada	Vancouver	1925000	121	22991	Bacteria;Firmicutes_G;SHA-98;UBA4971;UBA4971;UBA2557;GCA_002340435.1													96.41	0.1	no	0	3	0	0	1	0	0	0	0	1	0	1
GEM_3300025609_39	49.25	-123.1	CA	Canada	Vancouver	1498146	67	40354	Bacteria;Thermotogota;Thermotogae;Thermotogales;Fervidobacteriaceae;Fervidobacterium;UBA8200													78.53	0.01	no	0	1	0	0	0	0	0	0	0	1	0	0
GEM_3300025609_19	49.25	-123.1	CA	Canada	Vancouver	2436540	55	92253	Bacteria;Firmicutes_G;UBA4882;UBA8346;UBA8346;													96.33	0.16	no	0	3	0	0	1	0	0	0	0	0	0	2
GEM_3300025609_13	49.25	-123.1	CA	Canada	Vancouver	2677603	102	49714	Bacteria;Firmicutes_B;Syntrophomonadia;Syntrophomonadales;Syntrophomonadaceae;DTU018;GCA_001513155.1													99.97	3.95	no	0	6	1	0	1	0	0	1	0	0	0	3
GEM_3300025609_17	49.25	-123.1	CA	Canada	Vancouver	2492787	208	17924	Bacteria;Firmicutes_A;Clostridia;Lachnospirales;Defluviitaleaceae;													84.92	1.85	no	0	4	0	0	1	0	0	0	0	1	0	2
GEM_3300025609_3	49.25	-123.1	CA	Canada	Vancouver	5215248	126	65607	Bacteria;Planctomycetota;Phycisphaerae;UBA1845;UBA1845;													93.11	1.1	no	0	3	0	0	2	0	0	0	0	0	0	1
GEM_3300025609_2	49.25	-123.1	CA	Canada	Vancouver	5321810	420	16884	Bacteria;Planctomycetota;Phycisphaerae;UBA1845;UBA1845;													90.48	2.97	no	0	7	0	0	2	1	0	0	0	1	0	3
GEM_3300025609_4	49.25	-123.1	CA	Canada	Vancouver	5002194	120	63144	Bacteria;Acidobacteriota;Acidobacteriae;Solibacterales;													96.47	4.27	no	0	5	0	0	3	0	1	0	0	0	0	1
GEM_3300025609_6	49.25	-123.1	CA	Canada	Vancouver	3985188	452	10978	Bacteria;Planctomycetota;Planctomycetes;Pirellulales;Thermoguttaceae;Thermogutta;													87.25	4.34	no	0	1	0	0	1	0	0	0	0	0	0	0
GEM_3300025609_22	49.25	-123.1	CA	Canada	Vancouver	2200215	206	13229	Bacteria;Actinobacteriota;Actinobacteria;Propionibacteriales;Nocardioidaceae;Aeromicrobium;													82.01	0.64	no	0	3	0	0	1	0	1	0	0	0	0	1
GEM_3300025609_21	49.25	-123.1	CA	Canada	Vancouver	2246666	127	24872	Bacteria;Firmicutes_G;UBA4882;UBA10575;UBA3943;UBA3943;GCA_002385625.1													99.37	1.94	no	0	6	0	0	2	0	1	0	0	0	0	3
GEM_3300025609_24	49.25	-123.1	CA	Canada	Vancouver	2207519	91	32279	Bacteria;Firmicutes_G;Limnochordia;DTU010;DTU010;DTU010;GCA_001512825.1													96.03	0.1	no	4	8	0	0	1	0	0	0	0	1	0	2
GEM_3300025609_25	49.25	-123.1	CA	Canada	Vancouver	2108553	172	16354	Bacteria;Firmicutes_G;DTU065;DTU065;DTU065;DTU065;GCA_001512545.1													92.37	1.41	no	2	5	0	0	1	0	0	0	0	1	0	1
GEM_3300025609_27	49.25	-123.1	CA	Canada	Vancouver	2052830	132	21174	Bacteria;Firmicutes_A;Clostridia;Oscillospirales;CAG-272;DTU078;													93.8	0.9	no	0	3	1	0	1	0	0	0	0	0	0	1
GEM_3300025609_29	49.25	-123.1	CA	Canada	Vancouver	2035613	254	9279	Bacteria;Acidobacteriota;Aminicenantia;Aminicenantales;OPB95;UBA10528;													85.46	0.73	no	0	1	1	0	0	0	0	0	0	0	0	0
GEM_3300025609_36	49.25	-123.1	CA	Canada	Vancouver	1643186	89	27608	Bacteria;Firmicutes_D;Dethiobacteria;DTU022;DTU022;													88.67	0.5	no	0	6	1	0	1	0	0	0	0	1	0	3
GEM_3300025609_43	49.25	-123.1	CA	Canada	Vancouver	1182078	88	18742	Bacteria;Firmicutes_A;Clostridia;Oscillospirales;DTU089;DTU053;GCA_001512765.1													60.08	0.29	no	0	3	0	0	1	0	0	0	0	0	0	2
GEM_3300025609_40	49.25	-123.1	CA	Canada	Vancouver	1389435	77	38381	Bacteria;Thermotogota;Thermotogae;Thermotogales;Fervidobacteriaceae;Fervidobacterium;UBA8196													73.0	3.68	no	0	1	0	0	1	0	0	0	0	0	0	0
GEM_3300025471_18	49.25	-123.1	CA	Canada	Vancouver	2516225	67	67159	Bacteria;Firmicutes_G;UBA4882;UBA8346;UBA8346;													99.04	0.12	no	0	4	0	0	1	1	0	0	0	0	0	2
GEM_3300025471_17	49.25	-123.1	CA	Canada	Vancouver	2328197	156	29800	Bacteria;Thermotogota;Thermotogae;Thermotogales;Fervidobacteriaceae;Fervidobacterium;UBA8200													92.66	2.64	no	0	2	0	0	1	0	0	0	0	1	0	0
GEM_3300025471_11	49.25	-123.1	CA	Canada	Vancouver	2991448	50	107205	Bacteria;Planctomycetota;Phycisphaerae;SG8-4;SG8-4;													99.89	0.61	no	0	0	0	0	0	0	0	0	0	0	0	0
GEM_3300025471_36	49.25	-123.1	CA	Canada	Vancouver	1217715	124	12664	Bacteria;Caldatribacteriota;Caldatribacteriia;Caldatribacteriales;Caldatribacteriaceae;UBA3950;GCA_002385475.1													86.15	2.25	no	1	2	0	0	0	0	0	0	0	0	0	1
GEM_3300025471_32	49.25	-123.1	CA	Canada	Vancouver	1565889	28	114923	Bacteria;WOR-3;EM3;UBA1063;UBA1063;UBA1063;GCA_002316275.1													100.0	1.97	no	0	0	0	0	0	0	0	0	0	0	0	0
GEM_3300025471_31	49.25	-123.1	CA	Canada	Vancouver	1715718	77	56384	Bacteria;Dictyoglomota;Dictyoglomia;Dictyoglomales;Dictyoglomaceae;													99.65	2.73	no	0	0	0	0	0	0	0	0	0	0	0	0
GEM_3300025471_6	49.25	-123.1	CA	Canada	Vancouver	3996453	696	5939	Bacteria;Planctomycetota;Phycisphaerae;UBA1845;													70.15	2.17	no	0	4	0	0	1	0	0	0	0	1	0	2
GEM_3300025471_3	49.25	-123.1	CA	Canada	Vancouver	4448816	220	32952	Bacteria;Verrucomicrobiota;Verrucomicrobiae;Pedosphaerales;Pedosphaeraceae;UBA3939;GCA_002385705.1													98.41	0.45	no	0	4	0	0	3	1	0	0	0	0	0	0
GEM_3300025471_9	49.25	-123.1	CA	Canada	Vancouver	3279647	449	8702	Bacteria;Hydrogenedentota;Hydrogenedentia;Hydrogenedentiales;Hydrogenedensaceae;Hydrogenedens;													80.01	2.04	no	0	1	0	0	0	0	1	0	0	0	0	0
GEM_3300025471_5	49.25	-123.1	CA	Canada	Vancouver	3922378	474	10195	Bacteria;Planctomycetota;Planctomycetes;Pirellulales;Thermoguttaceae;Thermogutta;													82.36	2.37	no	0	1	0	0	1	0	0	0	0	0	0	0
GEM_3300025471_34	49.25	-123.1	CA	Canada	Vancouver	1430509	126	15152	Bacteria;Thermotogota;Thermotogae;Petrotogales;Petrotogaceae;Defluviitoga;Defluviitoga tunisiensis													77.13	0.08	no	0	0	0	0	0	0	0	0	0	0	0	0
GEM_3300025471_35	49.25	-123.1	CA	Canada	Vancouver	1339845	109	17325	Bacteria;Caldatribacteriota;Caldatribacteriia;Caldatribacteriales;Caldatribacteriaceae;UBA3950;													82.05	0.33	no	0	2	0	0	0	0	0	0	0	0	0	2
GEM_3300025471_33	49.25	-123.1	CA	Canada	Vancouver	1493906	200	8685	Bacteria;Firmicutes_A;Clostridia;Oscillospirales;DTU089;DTU053;GCA_001512765.1													81.97	0.02	no	0	4	0	0	1	0	0	0	0	0	0	3
GEM_3300025471_30	49.25	-123.1	CA	Canada	Vancouver	1670478	119	19815	Bacteria;Thermotogota;Thermotogae;Thermotogales;Fervidobacteriaceae;Fervidobacterium;UBA8196													88.29	0.11	no	0	2	0	0	1	0	0	0	0	1	0	0
GEM_3300025471_21	49.25	-123.1	CA	Canada	Vancouver	2394574	111	35808	Bacteria;Desulfobacterota_B;Syntrophorhabdia;Syntrophorhabdales;													96.23	1.37	no	0	1	0	0	0	0	0	0	0	0	0	1
GEM_3300025471_23	49.25	-123.1	CA	Canada	Vancouver	2227939	84	38772	Bacteria;Firmicutes_D;Dethiobacteria;DTU022;DTU022;DTU022;GCA_001512835.1													97.5	0.18	no	0	6	1	0	1	0	0	0	0	0	0	4
GEM_3300025471_24	49.25	-123.1	CA	Canada	Vancouver	2159730	143	18943	Bacteria;Firmicutes_G;Limnochordia;DTU010;DTU010;DTU010;GCA_001512825.1													94.12	0.25	no	4	9	0	0	2	0	0	0	0	1	0	2
GEM_3300025471_27	49.25	-123.1	CA	Canada	Vancouver	1991341	68	55267	Bacteria;Thermotogota;Thermotogae;Petrotogales;Petrotogaceae;Defluviitoga;													86.29	4.93	no	0	1	0	0	1	0	0	0	0	0	0	0
GEM_3300025471_29	49.25	-123.1	CA	Canada	Vancouver	1929483	87	60252	Bacteria;Firmicutes_E;DTU015;D8A-2;D2;UBA3907;GCA_002391545.1													99.18	1.27	no	0	4	1	0	1	0	0	0	0	0	0	2
GEM_3300025471_28	49.25	-123.1	CA	Canada	Vancouver	1959351	49	69865	Bacteria;Firmicutes_G;UBA4882;UBA10575;UBA3943;UBA3943;GCA_002385625.1													94.28	0.41	no	0	5	0	0	2	0	1	0	0	0	0	2
GEM_3300025471_57	49.25	-123.1	CA	Canada	Vancouver	475484	42	12017	Bacteria;Patescibacteria;Paceibacteria;UBA6257;UBA6257;													95.83	2.76	no	0	0	0	0	0	0	0	0	0	0	0	0
GEM_3300002568_11	38.993	-123.067	US	United States of America	Lakeport	3669457	473	9229	Bacteria;Acidobacteriota;Acidobacteriae;Acidobacteriales;Koribacteraceae;													74.89	0.03	no	1	5	2	0	2	0	0	0	0	0	0	0
GEM_3300023063_9	40.2526	-123.026	US	United States of America	Hayfork	776571	65	16447	Bacteria;Proteobacteria;Gammaproteobacteria;Diplorickettsiales;Diplorickettsiaceae;													85.45	0.77	no	0	1	0	0	0	0	0	0	0	0	0	1
GEM_3300023045_1	40.2198	-122.984	US	United States of America	Hayfork	5617525	480	15796	Bacteria;Bacteroidota;Bacteroidia;Sphingobacteriales;Sphingobacteriaceae;Pedobacter;													95.7	1.6	no	0	6	1	0	2	1	1	0	0	0	0	1
GEM_3300025798_6	37.9264	-122.509	US	United States of America	Corte Madera	1915748	18	237746	Bacteria;Actinobacteriota;Thermoleophilia;Solirubrobacterales;70-9;70-9;													90.87	1.52	no	0	3	0	0	1	0	1	0	0	0	0	1
GEM_3300025798_5	37.9264	-122.509	US	United States of America	Corte Madera	2915253	539	5448	Bacteria;Proteobacteria;Gammaproteobacteria;Pseudomonadales;HTCC2089;													73.5	2.01	no	0	9	1	0	3	1	1	1	0	2	0	0
GEM_3300025798_1	37.9264	-122.509	US	United States of America	Corte Madera	6803490	635	14015	Bacteria;Acidobacteriota;Thermoanaerobaculia;UBA5704;UBA5704;													83.43	0.76	no	0	5	0	0	1	1	1	0	0	2	0	0
GEM_3300025823_11	37.9264	-122.509	US	United States of America	Corte Madera	3633708	190	26934	Bacteria;Desulfuromonadota;Desulfuromonadia;Desulfuromonadales;Geopsychrobacteraceae;Malonomonas;													97.19	0.74	no	0	1	0	0	1	0	0	0	0	0	0	0
GEM_3300025823_18	37.9264	-122.509	US	United States of America	Corte Madera	1740594	145	16400	Bacteria;Proteobacteria;Alphaproteobacteria;Kiloniellales;Kiloniellaceae;													73.68	3.1	no	0	1	0	0	0	0	1	0	0	0	0	0
GEM_3300025823_8	37.9264	-122.509	US	United States of America	Corte Madera	4839500	125	67418	Bacteria;Desulfobacterota;Desulfobulbia;Desulfobulbales;Desulfocapsaceae;Desulforhopalus;													88.5	3.43	no	0	5	1	0	2	1	0	1	0	0	0	0
GEM_3300025823_12	37.9264	-122.509	US	United States of America	Corte Madera	3324374	154	33261	Bacteria;Proteobacteria;Gammaproteobacteria;Thiohalobacterales;Thiohalobacteraceae;UBA9214;													100.0	0.54	no	0	2	0	0	1	0	0	0	0	0	0	1
GEM_3300025814_9	37.9264	-122.509	US	United States of America	Corte Madera	2353592	145	23123	Bacteria;Proteobacteria;Gammaproteobacteria;													88.56	0.09	no	0	2	0	0	0	1	1	0	0	0	0	0
GEM_3300025814_8	37.9264	-122.509	US	United States of America	Corte Madera	2443742	370	7568	Bacteria;Desulfuromonadota;Desulfuromonadia;Desulfuromonadales;UBA2294;													81.65	1.3	no	0	1	0	0	1	0	0	0	0	0	0	0
GEM_3300026007_8	37.9264	-122.509	US	United States of America	Corte Madera	4008056	251	21186	Bacteria;Proteobacteria;Alphaproteobacteria;Kiloniellales;Kiloniellaceae;													100.0	3.43	no	0	3	0	0	2	0	1	0	0	0	0	0
GEM_3300026007_9	37.9264	-122.509	US	United States of America	Corte Madera	3265497	285	16291	Bacteria;Desulfobacterota;Desulfobacteria;Desulfobacterales;BuS5;UBA11574;													88.47	2.4	no	0	0	0	0	0	0	0	0	0	0	0	0
GEM_3300025793_6	37.9264	-122.509	US	United States of America	Corte Madera	2032493	306	7362	Bacteria;Verrucomicrobiota;Kiritimatiellae;Kiritimatiellales;UBA1859;													81.58	1.32	no	0	1	0	0	0	0	0	0	0	0	0	1
GEM_3300025793_3	37.9264	-122.509	US	United States of America	Corte Madera	3203219	161	30613	Bacteria;Proteobacteria;Gammaproteobacteria;Thiohalobacterales;Thiohalobacteraceae;UBA9214;													97.15	0.47	no	0	1	1	0	0	0	0	0	0	0	0	0
GEM_3300025793_1	37.9264	-122.509	US	United States of America	Corte Madera	3924159	212	29574	Bacteria;UBP1;PRR-12;LZORAL124-64-63;LZORAL124-64-63;													93.95	0.43	no	0	3	0	0	2	0	0	0	0	1	0	0
GEM_3300025793_7	37.9264	-122.509	US	United States of America	Corte Madera	1995856	268	9218	Bacteria;Verrucomicrobiota;Verrucomicrobiae;Opitutales;Puniceicoccaceae;BACL24;													66.18	0.34	no	0	1	0	0	1	0	0	0	0	0	0	0
GEM_3300025817_13	37.9264	-122.509	US	United States of America	Corte Madera	1985927	360	5691	Bacteria;Desulfobacterota;Desulfobulbia;Desulfobulbales;													71.37	2.35	no	0	1	0	0	1	0	0	0	0	0	0	0
GEM_3300025817_9	37.9264	-122.509	US	United States of America	Corte Madera	3228483	394	9673	Bacteria;Desulfuromonadota;Desulfuromonadia;Desulfuromonadales;Geopsychrobacteraceae;Malonomonas;													86.18	1.41	no	0	1	0	0	1	0	0	0	0	0	0	0
GEM_3300025817_6	37.9264	-122.509	US	United States of America	Corte Madera	3969293	199	29309	Bacteria;Proteobacteria;Alphaproteobacteria;Kiloniellales;Kiloniellaceae;													98.52	3.32	no	0	5	0	0	3	1	1	0	0	0	0	0
GEM_3300025817_5	37.9264	-122.509	US	United States of America	Corte Madera	3971204	366	14841	Bacteria;Desulfobacterota;Desulfobacteria;Desulfobacterales;BuS5;UBA11574;													90.61	3.06	no	0	1	0	0	1	0	0	0	0	0	0	0
GEM_3300025817_3	37.9264	-122.509	US	United States of America	Corte Madera	6219171	328	32010	Bacteria;Acidobacteriota;Thermoanaerobaculia;UBA5704;UBA5704;													99.77	1.85	no	0	6	1	0	2	0	1	0	0	2	0	0
GEM_3300025797_3	37.9286	-122.505	US	United States of America	Corte Madera	4409022	708	6758	Bacteria;Acidobacteriota;Thermoanaerobaculia;UBA5704;UBA5704;													85.31	3.37	no	0	2	1	0	1	0	0	0	0	0	0	0
GEM_3300025813_8	37.9286	-122.505	US	United States of America	Corte Madera	3595331	327	14957	Bacteria;Desulfobacterota;Desulfobacteria;Desulfobacterales;BuS5;UBA11574;													89.03	1.64	no	0	0	0	0	0	0	0	0	0	0	0	0
GEM_3300025799_8	37.9286	-122.505	US	United States of America	Corte Madera	2307001	311	9034	Bacteria;Nitrospirota;Nitrospiria;2-01-FULL-66-17;													86.51	0.38	no	0	2	0	0	2	0	0	0	0	0	0	0
GEM_3300025564_5	38.0159	-122.502	US	United States of America	Santa Venetia	2060749	288	8940	Bacteria;Actinobacteriota;Thermoleophilia;Solirubrobacterales;70-9;													81.81	1.92	no	1	4	0	0	1	0	1	0	0	0	0	1
GEM_3300025593_3	38.015	-122.502	US	United States of America	Santa Venetia	3238275	468	7823	Bacteria;CG2-30-70-394;CG2-30-70-394;CG2-30-70-394;CG2-30-70-394;													86.26	3.98	no	0	4	0	0	2	0	1	0	0	1	0	0
GEM_3300025593_7	38.015	-122.502	US	United States of America	Santa Venetia	2509956	359	7754	Bacteria;Proteobacteria;Gammaproteobacteria;UBA4575;UBA4575;													77.45	2.47	no	0	2	0	0	0	0	1	0	0	0	0	1
GEM_3300025593_6	38.015	-122.502	US	United States of America	Santa Venetia	2865347	63	86351	Bacteria;Actinobacteriota;Thermoleophilia;Solirubrobacterales;70-9;70-9;													94.97	1.21	no	0	5	0	0	2	0	1	0	0	0	0	2
GEM_3300025593_5	38.015	-122.502	US	United States of America	Santa Venetia	3037220	74	101123	Bacteria;Proteobacteria;Gammaproteobacteria;Thiohalobacterales;Thiohalobacteraceae;UBA9214;													87.31	3.24	no	0	3	1	0	1	0	0	0	0	0	0	1
GEM_3300025593_10	38.015	-122.502	US	United States of America	Santa Venetia	1783668	235	8920	Bacteria;Nitrospirota;Thermodesulfovibrionia;Thermodesulfovibrionales;JdFR-86;													84.19	0.02	no	0	1	0	0	1	0	0	0	0	0	0	0
GEM_3300025615_16	38.015	-122.502	US	United States of America	Santa Venetia	1668779	135	15913	Bacteria;Nitrospirota;Thermodesulfovibrionia;Thermodesulfovibrionales;JdFR-86;													78.87	0.32	no	0	1	0	0	1	0	0	0	0	0	0	0
GEM_3300025615_11	38.015	-122.502	US	United States of America	Santa Venetia	3579537	234	20630	Bacteria;Planctomycetota;Phycisphaerae;Phycisphaerales;SM1A02;													92.29	3.16	no	0	4	0	0	3	0	0	0	0	0	0	1
GEM_3300025615_12	38.015	-122.502	US	United States of America	Santa Venetia	3506102	25	166439	Bacteria;Desulfuromonadota;Desulfuromonadia;Desulfuromonadales;Geopsychrobacteraceae;Malonomonas;													96.3	0.21	no	0	1	0	0	1	0	0	0	0	0	0	0
GEM_3300025615_13	38.015	-122.502	US	United States of America	Santa Venetia	2434955	316	9425	Bacteria;Proteobacteria;Gammaproteobacteria;Ga0077554;Ga007554;													80.67	2.47	no	0	1	0	0	0	0	0	0	0	0	0	1
GEM_3300025615_6	38.015	-122.502	US	United States of America	Santa Venetia	5689621	985	6052	Bacteria;Planctomycetota;Phycisphaerae;UBA1845;UBA1845;													72.43	0.82	no	2	6	0	0	2	0	0	0	0	1	0	1
GEM_3300025615_5	38.015	-122.502	US	United States of America	Santa Venetia	6004234	355	25609	Bacteria;Acidobacteriota;Thermoanaerobaculia;UBA5704;UBA5704;													99.96	1.0	no	0	6	1	0	2	0	1	0	0	2	0	0
GEM_3300025583_10	38.015	-122.502	US	United States of America	Santa Venetia	2453040	49	88914	Bacteria;Actinobacteriota;Thermoleophilia;Solirubrobacterales;70-9;70-9;													90.27	1.17	no	0	4	0	0	2	0	1	0	0	0	0	1
GEM_3300025568_2	38.015	-122.502	US	United States of America	Santa Venetia	3360763	130	69749	Bacteria;Proteobacteria;Gammaproteobacteria;Woeseiales;Woeseiaceae;													81.83	0.43	no	1	7	1	0	1	1	0	0	0	1	0	2
GEM_3300025802_4	38.015	-122.502	US	United States of America	Santa Venetia	3656299	537	7802	Bacteria;Desulfobacterota;Desulfobacteria;Desulfobacterales;BuS5;UBA11574;													83.86	4.33	no	0	0	0	0	0	0	0	0	0	0	0	0
GEM_3300025802_6	38.015	-122.502	US	United States of America	Santa Venetia	1904711	366	5245	Bacteria;Desulfuromonadota;Desulfuromonadia;Desulfuromonadales;Geopsychrobacteraceae;Malonomonas;													63.96	1.72	no	0	1	0	0	1	0	0	0	0	0	0	0
GEM_3300025802_1	38.015	-122.502	US	United States of America	Santa Venetia	7075091	792	11218	Bacteria;Planctomycetota;Phycisphaerae;UBA1845;UBA1845;													87.74	4.53	no	2	7	0	0	2	0	0	0	0	2	0	1
GEM_3300025565_8	38.015	-122.502	US	United States of America	Santa Venetia	2442219	45	88914	Bacteria;Actinobacteriota;Thermoleophilia;Solirubrobacterales;70-9;70-9;													91.58	1.07	no	0	3	0	0	2	0	1	0	0	0	0	0
GEM_3300025565_6	38.015	-122.502	US	United States of America	Santa Venetia	3444417	240	21515	Bacteria;Planctomycetota;Phycisphaerae;Phycisphaerales;SM1A02;													93.32	1.09	no	0	0	0	0	0	0	0	0	0	0	0	0
GEM_3300025565_10	38.015	-122.502	US	United States of America	Santa Venetia	1162767	221	5082	Bacteria;Nitrospirota;Thermodesulfovibrionia;Thermodesulfovibrionales;JdFR-86;													55.58	0.01	no	0	1	0	0	1	0	0	0	0	0	0	0
GEM_3300025565_7	38.015	-122.502	US	United States of America	Santa Venetia	2897920	391	8549	Bacteria;Desulfuromonadota;Desulfuromonadia;Desulfuromonadales;Geopsychrobacteraceae;													83.96	1.52	no	0	1	0	0	1	0	0	0	0	0	0	0
GEM_3300025599_9	38.0159	-122.502	US	United States of America	Santa Venetia	2526933	133	35048	Bacteria;Proteobacteria;Gammaproteobacteria;Thiohalobacterales;Thiohalobacteraceae;UBA9214;													72.15	3.43	no	0	0	0	0	0	0	0	0	0	0	0	0
GEM_3300023039_1	38.04	-122.5	US	United States of America	Santa Venetia	3382978	66	84209	Bacteria;Bacteroidota;Bacteroidia;Bacteroidales;Bacteroidaceae;UBA1189;													89.26	0.34	no	0	3	0	0	1	1	0	0	0	0	0	1
GEM_3300023039_2	38.04	-122.5	US	United States of America	Santa Venetia	1481432	288	5166	Bacteria;Fibrobacterota;Fibrobacteria;Fibrobacterales;Fibrobacteraceae;UBA1765;													51.67	0.06	no	0	2	0	0	0	0	1	0	0	0	0	1
GEM_3300023039_3	38.04	-122.5	US	United States of America	Santa Venetia	1463771	68	35554	Bacteria;Firmicutes_A;Clostridia;CAG-41;UBA9506;UBA9506;													96.77	0.18	no	0	5	0	0	1	0	0	0	0	2	0	2
GEM_3300023032_2	38.04	-122.5	US	United States of America	Santa Venetia	1792404	170	12229	Bacteria;Bacteroidota;Bacteroidia;Bacteroidales;Paludibacteraceae;RF16;													74.1	0.7	no	0	2	0	0	0	1	0	0	0	0	0	1
GEM_3300023032_1	38.04	-122.5	US	United States of America	Santa Venetia	2241725	182	15167	Bacteria;Verrucomicrobiota;Verrucomicrobiae;Verrucomicrobiales;Akkermansiaceae;Akkermansia;													93.34	0.03	no	0	1	0	0	0	0	0	0	0	0	0	1
GEM_3300023022_1	38.04	-122.5	US	United States of America	Santa Venetia	2464486	80	44431	Bacteria;Verrucomicrobiota;Verrucomicrobiae;Verrucomicrobiales;Akkermansiaceae;Akkermansia;													98.9	0.04	no	0	1	0	0	0	0	0	0	0	0	0	1
GEM_3300023022_3	38.04	-122.5	US	United States of America	Santa Venetia	1611753	191	10371	Bacteria;Bacteroidota;Bacteroidia;Bacteroidales;Paludibacteraceae;RF16;													72.63	1.15	no	0	1	0	0	0	1	0	0	0	0	0	0
GEM_3300023026_2	38.04	-122.5	US	United States of America	Santa Venetia	1801772	229	8578	Bacteria;Verrucomicrobiota;Verrucomicrobiae;Verrucomicrobiales;Akkermansiaceae;Akkermansia;													75.97	0.03	no	0	1	0	0	0	0	0	0	0	0	0	1
GEM_3300023026_3	38.04	-122.5	US	United States of America	Santa Venetia	1634171	192	9642	Bacteria;Bacteroidota;Bacteroidia;Bacteroidales;Paludibacteraceae;RF16;													74.44	0.03	no	0	1	0	0	0	0	0	0	0	0	0	1
GEM_3300012979_59	38.04	-122.5	US	United States of America	Santa Venetia	732618	77	11041	Bacteria;Proteobacteria;Alphaproteobacteria;RF32;Rs-D84;Rs-D84;													79.79	0.19	no	0	0	0	0	0	0	0	0	0	0	0	0
GEM_3300012979_38	38.04	-122.5	US	United States of America	Santa Venetia	1186755	57	36141	Bacteria;Elusimicrobiota;Elusimicrobia;Elusimicrobiales;Elusimicrobiaceae;UBA1436;													85.5	0.09	no	0	2	0	0	0	1	0	1	0	0	0	0
GEM_3300012979_33	38.04	-122.5	US	United States of America	Santa Venetia	1411026	126	14561	Bacteria;Bacteroidota;Bacteroidia;Bacteroidales;UBA932;RC9;													86.65	2.05	no	0	0	0	0	0	0	0	0	0	0	0	0
GEM_3300012979_34	38.04	-122.5	US	United States of America	Santa Venetia	1138424	227	5205	Bacteria;Actinobacteriota;Coriobacteriia;Coriobacteriales;Atopobiaceae;UBA7741;													54.48	0.06	no	0	2	0	0	0	0	0	0	0	1	0	1
GEM_3300012979_15	38.04	-122.5	US	United States of America	Santa Venetia	2097217	54	57374	Bacteria;Bacteroidota;Bacteroidia;Bacteroidales;Bacteroidaceae;Prevotella;													64.3	0.01	no	0	1	0	0	0	0	0	0	0	0	0	1
GEM_3300012979_11	38.04	-122.5	US	United States of America	Santa Venetia	2542974	63	49572	Bacteria;Fibrobacterota;Fibrobacteria;Fibrobacterales;Fibrobacteraceae;UBA1765;													99.82	0.56	no	0	4	0	0	1	0	1	0	0	0	0	2
GEM_3300012979_10	38.04	-122.5	US	United States of America	Santa Venetia	2740061	116	38558	Bacteria;Bacteroidota;Bacteroidia;Bacteroidales;Bacteroidaceae;UBA4372;													79.9	0.05	no	0	3	0	0	1	1	0	0	0	0	0	1
GEM_3300012979_12	38.04	-122.5	US	United States of America	Santa Venetia	2399454	150	21775	Bacteria;Bacteroidota;Bacteroidia;Bacteroidales;UBA932;RC9;													85.8	0.48	no	0	2	0	0	1	0	0	0	0	0	0	1
GEM_3300012979_24	38.04	-122.5	US	United States of America	Santa Venetia	1582620	228	8123	Bacteria;Bacteroidota;Bacteroidia;Bacteroidales;P3;UBA3388;GCA_002358855.1													69.12	2.84	no	0	3	0	0	1	1	0	0	0	0	0	1
GEM_3300012979_20	38.04	-122.5	US	United States of America	Santa Venetia	1808689	196	11033	Bacteria;Firmicutes_A;Clostridia;Oscillospirales;DTU089;UBA8612;													68.6	1.83	no	1	6	0	0	0	0	0	0	0	2	0	3
GEM_3300012979_21	38.04	-122.5	US	United States of America	Santa Venetia	1807940	181	12039	Bacteria;Bacteroidota;Bacteroidia;Bacteroidales;Rikenellaceae;Alistipes;													77.09	1.67	no	0	1	0	0	0	0	0	0	0	0	0	1
GEM_3300012979_22	38.04	-122.5	US	United States of America	Santa Venetia	1750357	302	6188	Bacteria;Bacteroidota;Bacteroidia;Bacteroidales;Paludibacteraceae;													61.1	0.15	no	0	1	0	0	0	0	0	0	0	0	0	1
GEM_3300012979_29	38.04	-122.5	US	United States of America	Santa Venetia	1514943	248	6712	Bacteria;Firmicutes_A;Clostridia;Oscillospirales;CAG-382;													68.92	1.03	no	0	3	1	0	0	0	0	0	0	0	0	2
GEM_3300012979_31	38.04	-122.5	US	United States of America	Santa Venetia	1513647	143	13440	Bacteria;Bacteroidota;Bacteroidia;Bacteroidales;Rikenellaceae;Alistipes;													65.75	1.89	no	0	1	0	0	0	0	0	0	0	0	0	1
GEM_3300012983_8	38.04	-122.5	US	United States of America	Santa Venetia	4486218	97	74867	Bacteria;Proteobacteria;Gammaproteobacteria;Enterobacterales;Enterobacteriaceae;Escherichia;Escherichia coli													99.94	0.02	yes	0	5	1	0	1	1	0	1	0	0	0	1
GEM_3300012983_58	38.04	-122.5	US	United States of America	Santa Venetia	1159517	170	8092	Bacteria;Bacteroidota;Bacteroidia;Bacteroidales;P3;UBA3388;GCA_002358855.1													63.87	0.65	no	0	2	0	0	0	1	0	0	0	0	0	1
GEM_3300012983_36	38.04	-122.5	US	United States of America	Santa Venetia	1823892	37	77927	Bacteria;Bacteroidota;Bacteroidia;Bacteroidales;Paludibacteraceae;													90.85	0.07	no	0	2	0	0	1	0	0	0	0	0	0	1
GEM_3300012983_37	38.04	-122.5	US	United States of America	Santa Venetia	1806040	37	62565	Bacteria;Bacteroidota;Bacteroidia;Bacteroidales;Rikenellaceae;													93.79	0.07	no	0	2	0	0	0	1	0	0	0	0	0	1
GEM_3300012983_34	38.04	-122.5	US	United States of America	Santa Venetia	1952216	110	23749	Bacteria;Bacteroidota;Bacteroidia;Bacteroidales;UBA932;UBA1232;													85.35	0.23	no	0	4	0	0	0	1	0	0	0	0	0	3
GEM_3300012983_33	38.04	-122.5	US	United States of America	Santa Venetia	1919238	273	7745	Bacteria;Bacteroidota;Bacteroidia;Bacteroidales;Paludibacteraceae;UBA1181;													79.45	2.95	no	0	1	0	0	0	0	0	0	0	0	0	1
GEM_3300012983_31	38.04	-122.5	US	United States of America	Santa Venetia	2017865	99	29278	Bacteria;Bacteroidota;Bacteroidia;Bacteroidales;UBA1402;UBA1757;													85.99	0.21	no	0	1	0	0	0	0	0	0	0	0	0	1
GEM_3300012983_45	38.04	-122.5	US	United States of America	Santa Venetia	1381090	198	7567	Bacteria;Bacteroidota;Bacteroidia;Bacteroidales;Bacteroidaceae;UBA4372;													50.6	0.15	no	0	2	0	0	1	1	0	0	0	0	0	0
GEM_3300012983_41	38.04	-122.5	US	United States of America	Santa Venetia	1547004	212	8498	Bacteria;Bacteroidota;Bacteroidia;Bacteroidales;Rikenellaceae;Alistipes;													69.06	1.44	no	0	2	0	0	0	1	0	0	0	0	0	1
GEM_3300012983_40	38.04	-122.5	US	United States of America	Santa Venetia	1557432	74	36059	Bacteria;Bacteroidota;Bacteroidia;Bacteroidales;UBA932;RC9;													86.17	1.13	no	0	0	0	0	0	0	0	0	0	0	0	0
GEM_3300012983_90	38.04	-122.5	US	United States of America	Santa Venetia	644989	117	5958	Bacteria;Spirochaetota;Spirochaetia;Spirochaetales;													57.9	0.14	no	0	2	0	0	0	0	0	0	0	1	0	1
GEM_3300012983_16	38.04	-122.5	US	United States of America	Santa Venetia	2554304	61	53188	Bacteria;Fibrobacterota;Fibrobacteria;Fibrobacterales;Fibrobacteraceae;UBA1765;													93.87	0.72	no	0	4	0	0	1	0	1	0	0	0	0	2
GEM_3300012983_26	38.04	-122.5	US	United States of America	Santa Venetia	2131632	52	56984	Bacteria;Bacteroidota;Bacteroidia;Bacteroidales;Bacteroidaceae;Prevotellamassilia;													81.74	0.09	no	0	3	0	0	1	0	0	0	0	0	0	2
GEM_3300012983_21	38.04	-122.5	US	United States of America	Santa Venetia	2160676	98	44748	Bacteria;Spirochaetota;Spirochaetia;Treponematales;Treponemataceae;Treponema_D;													89.3	0.17	no	0	2	0	0	0	0	0	0	0	0	0	2
GEM_3300012983_23	38.04	-122.5	US	United States of America	Santa Venetia	2220039	69	42753	Bacteria;Verrucomicrobiota;Verrucomicrobiae;Verrucomicrobiales;Akkermansiaceae;Akkermansia;													94.13	0.03	no	0	1	0	0	0	0	0	0	0	0	0	1
GEM_3300012983_29	38.04	-122.5	US	United States of America	Santa Venetia	2077398	199	13657	Bacteria;Bacteroidota;Bacteroidia;Bacteroidales;Muribaculaceae;M3;													86.19	0.08	no	0	4	0	0	1	1	0	0	0	0	0	2
GEM_3300012983_28	38.04	-122.5	US	United States of America	Santa Venetia	2103867	27	91240	Bacteria;Firmicutes_A;Clostridia;Oscillospirales;Ruminococcaceae;CAG-115;													80.07	0.24	no	2	6	0	0	0	0	0	0	0	1	0	3
GEM_3300012983_18	38.04	-122.5	US	United States of America	Santa Venetia	2479600	70	50915	Bacteria;Bacteroidota;Bacteroidia;Bacteroidales;Bacteroidaceae;UBA4334;													84.25	0.05	no	0	2	0	0	1	1	0	0	0	0	0	0
GEM_3300012983_19	38.04	-122.5	US	United States of America	Santa Venetia	2450407	399	6383	Bacteria;Actinobacteriota;Actinobacteria;Actinomycetales;Micrococcaceae;Arthrobacter_B;													67.0	1.51	no	0	6	0	0	2	1	1	1	0	0	0	1
GEM_3300012983_20	38.04	-122.5	US	United States of America	Santa Venetia	2360090	151	20892	Bacteria;Bacteroidota;Bacteroidia;Bacteroidales;WCHB1-69;UBA5429;													100.0	2.08	no	0	1	0	0	0	1	0	0	0	0	0	0
GEM_3300012983_22	38.04	-122.5	US	United States of America	Santa Venetia	2273144	223	13305	Bacteria;Verrucomicrobiota;Kiritimatiellae;RFP12;UBA1067;UBA1067;													78.29	4.54	no	0	0	0	0	0	0	0	0	0	0	0	0
GEM_3300012974_16	38.04	-122.5	US	United States of America	Santa Venetia	3992740	78	107601	Bacteria;Proteobacteria;Alphaproteobacteria;Rhodobacterales;Rhodobacteraceae;Gemmobacter_A;													99.99	0.74	no	0	4	0	0	2	1	0	0	0	1	0	0
GEM_3300012974_17	38.04	-122.5	US	United States of America	Santa Venetia	3910728	383	13695	Bacteria;Proteobacteria;Gammaproteobacteria;Enterobacterales;Enterobacteriaceae;Escherichia;Escherichia coli													86.13	1.61	yes	0	5	1	0	1	1	0	1	0	0	0	1
GEM_3300012974_15	38.04	-122.5	US	United States of America	Santa Venetia	4050521	532	8571	Bacteria;Bacteroidota;Bacteroidia;Sphingobacteriales;Sphingobacteriaceae;Arcticibacter;													84.17	0.28	no	0	8	2	0	3	1	1	0	0	0	0	1
GEM_3300012974_18	38.04	-122.5	US	United States of America	Santa Venetia	3634497	390	12458	Bacteria;Bacteroidota;Bacteroidia;Sphingobacteriales;Sphingobacteriaceae;Sphingobacterium;													87.24	1.34	no	0	8	1	0	3	1	0	0	0	1	0	2
GEM_3300012974_19	38.04	-122.5	US	United States of America	Santa Venetia	3685808	31	600649	Bacteria;Proteobacteria;Alphaproteobacteria;Rhizobiales;Devosiaceae;Devosia;													91.71	2.55	no	3	10	0	0	2	3	0	0	0	1	0	1
GEM_3300012974_22	38.04	-122.5	US	United States of America	Santa Venetia	3424948	635	5483	Bacteria;Actinobacteriota;Actinobacteria;Corynebacteriales;Corynebacteriaceae;Williamsia;													59.15	2.03	no	0	3	1	0	1	0	1	0	0	0	0	0
GEM_3300012974_29	38.04	-122.5	US	United States of America	Santa Venetia	2979172	18	259642	Bacteria;Proteobacteria;Gammaproteobacteria;Betaproteobacteriales;Burkholderiaceae;Bordetella_A;													82.58	0.14	no	0	3	1	0	0	1	1	0	0	0	0	0
GEM_3300012974_27	38.04	-122.5	US	United States of America	Santa Venetia	3158961	58	82295	Bacteria;Proteobacteria;Alphaproteobacteria;Caulobacterales;Caulobacteraceae;Brevundimonas;													100.0	0.01	no	0	6	1	0	1	1	1	0	0	0	0	2
GEM_3300012974_24	38.04	-122.5	US	United States of America	Santa Venetia	3201991	84	69364	Bacteria;Proteobacteria;Alphaproteobacteria;Sphingomonadales;Sphingomonadaceae;Novosphingobium;													75.45	1.18	no	0	8	1	0	2	2	1	0	0	1	0	1
GEM_3300012974_23	38.04	-122.5	US	United States of America	Santa Venetia	3328151	344	12370	Bacteria;Proteobacteria;Gammaproteobacteria;Pseudomonadales;Pseudomonadaceae;Pseudomonas_A;													86.78	2.47	no	0	2	1	0	0	1	0	0	0	0	0	0
GEM_3300012974_20	38.04	-122.5	US	United States of America	Santa Venetia	3579437	280	19496	Bacteria;Proteobacteria;Gammaproteobacteria;Betaproteobacteriales;Burkholderiaceae;													86.98	0.46	no	0	3	1	0	1	1	0	0	0	0	0	0
GEM_3300012974_32	38.04	-122.5	US	United States of America	Santa Venetia	1819312	253	8034	Bacteria;Actinobacteriota;Coriobacteriia;Coriobacteriales;Atopobiaceae;UBA7741;													88.59	0.21	no	0	3	0	0	1	0	1	0	0	1	0	0
GEM_3300012973_23	38.04	-122.5	US	United States of America	Santa Venetia	3016116	21	170719	Bacteria;Proteobacteria;Alphaproteobacteria;Caulobacterales;Caulobacteraceae;Brevundimonas;													100.0	0.16	no	0	7	1	0	0	2	1	0	0	1	0	2
GEM_3300012973_21	38.04	-122.5	US	United States of America	Santa Venetia	3098671	554	5815	Bacteria;Bacteroidota;Bacteroidia;Cytophagales;Spirosomaceae;													59.26	0.59	no	0	3	0	0	1	1	0	0	0	0	0	1
GEM_3300012973_26	38.04	-122.5	US	United States of America	Santa Venetia	2763714	482	6138	Bacteria;Proteobacteria;Gammaproteobacteria;Enterobacterales;Enterobacteriaceae;Escherichia;Escherichia coli													66.73	0.1	yes	0	4	1	0	0	1	0	1	0	0	0	1
GEM_3300012973_24	38.04	-122.5	US	United States of America	Santa Venetia	3000142	76	56272	Bacteria;Proteobacteria;Gammaproteobacteria;Pseudomonadales;Pseudohongiellaceae;													99.68	0.01	no	0	7	2	0	2	1	0	0	0	1	0	1
GEM_3300012973_28	38.04	-122.5	US	United States of America	Santa Venetia	2383555	32	164218	Bacteria;Bacteroidota;Bacteroidia;Flavobacteriales;Crocinitomicaceae;UBA5422;													76.52	0.56	no	0	6	1	0	1	1	1	0	0	0	0	2
GEM_3300012973_13	38.04	-122.5	US	United States of America	Santa Venetia	5023357	21	294500	Bacteria;Bacteroidota;Bacteroidia;Cytophagales;Cyclobacteriaceae;Anditalea;													99.99	0.1	no	1	9	1	0	3	1	1	0	0	0	0	2
GEM_3300012973_30	38.04	-122.5	US	United States of America	Santa Venetia	1893898	312	6594	Bacteria;Proteobacteria;Gammaproteobacteria;Pseudomonadales;Pseudomonadaceae;Pseudomonas_A;													50.06	0.33	no	0	3	1	0	0	1	0	1	0	0	0	0
GEM_3300012973_25	38.04	-122.5	US	United States of America	Santa Venetia	2876255	63	74376	Bacteria;Bacteroidota;Bacteroidia;Sphingobacteriales;Sphingobacteriaceae;Pseudopedobacter;													75.37	0.24	no	0	3	0	0	1	1	0	0	0	0	0	1
GEM_3300012973_8	38.04	-122.5	US	United States of America	Santa Venetia	7032936	477	22552	Bacteria;Actinobacteriota;Actinobacteria;Streptosporangiales;Streptosporangiaceae;Streptosporangium;													97.7	3.12	no	4	19	1	0	5	1	1	1	0	1	0	5
GEM_3300012973_7	38.04	-122.5	US	United States of America	Santa Venetia	3116442	117	46429	Bacteria;Actinobacteriota;Actinobacteria;Actinomycetales;Microbacteriaceae;UBA1487;													93.36	0.64	no	0	11	1	0	3	1	1	0	0	0	0	5
GEM_3300023034_1	38.04	-122.5	US	United States of America	Santa Venetia	2466554	265	12459	Bacteria;Fibrobacterota;Fibrobacteria;Fibrobacterales;Fibrobacteraceae;UBA1765;													86.79	0.9	no	0	2	0	0	1	0	1	0	0	0	0	0
GEM_3300023034_2	38.04	-122.5	US	United States of America	Santa Venetia	1862985	253	8612	Bacteria;Firmicutes_A;Clostridia;Oscillospirales;DTU089;CAG-177;													82.24	0.42	no	0	4	0	0	0	0	0	0	0	2	0	2
GEM_3300028484_5	38.04	-122.5	US	United States of America	Santa Venetia	4933833	31	205797	Bacteria;Bacteroidota;Bacteroidia;Cytophagales;Cyclobacteriaceae;Anditalea;													100.0	0.06	no	1	8	1	0	2	1	1	0	0	0	0	2
GEM_3300028484_7	38.04	-122.5	US	United States of America	Santa Venetia	1840026	371	5057	Bacteria;Bdellovibrionota;Bacteriovoracia;Bacteriovoracales;Bacteriovoracaceae;UBA4096;													57.54	0.67	no	0	5	0	0	1	2	0	0	0	0	0	2
GEM_3300028484_6	38.04	-122.5	US	United States of America	Santa Venetia	3713113	283	17135	Bacteria;Proteobacteria;Gammaproteobacteria;Betaproteobacteriales;Burkholderiaceae;Comamonas;													96.38	1.17	no	1	3	0	0	0	1	1	0	0	0	0	0
GEM_3300028483_8	38.04	-122.5	US	United States of America	Santa Venetia	2541914	113	31893	Bacteria;Proteobacteria;Alphaproteobacteria;Caulobacterales;Caulobacteraceae;Brevundimonas;													86.28	0.32	no	0	6	1	0	0	2	1	0	0	0	0	2
GEM_3300028483_6	38.04	-122.5	US	United States of America	Santa Venetia	5114347	21	361162	Bacteria;Bacteroidota;Bacteroidia;Cytophagales;Cyclobacteriaceae;Anditalea;													99.99	0.1	no	1	9	1	0	3	1	1	0	0	0	0	2
GEM_3300023044_3	38.04	-122.5	US	United States of America	Santa Venetia	1794033	126	19794	Bacteria;Bacteroidota;Bacteroidia;Bacteroidales;Bacteroidaceae;													59.24	0.56	no	0	4	0	0	1	1	0	0	0	0	0	2
GEM_3300023044_2	38.04	-122.5	US	United States of America	Santa Venetia	2571678	49	81441	Bacteria;Fibrobacterota;Fibrobacteria;Fibrobacterales;Fibrobacteraceae;UBA1765;													99.87	0.05	no	0	3	0	0	1	0	1	0	0	0	0	1
GEM_3300023044_1	38.04	-122.5	US	United States of America	Santa Venetia	3887619	238	25572	Bacteria;Proteobacteria;Gammaproteobacteria;Pseudomonadales;Pseudomonadaceae;Pseudomonas_A;													99.99	0.01	no	0	4	1	0	2	1	0	0	0	0	0	0
GEM_3300028478_3	38.04	-122.5	US	United States of America	Santa Venetia	4120267	228	31154	Bacteria;Proteobacteria;Gammaproteobacteria;Pseudomonadales;Pseudomonadaceae;Pseudomonas_A;													99.76	2.1	no	0	4	1	0	2	1	0	0	0	0	0	0
GEM_3300023047_3	38.04	-122.5	US	United States of America	Santa Venetia	1712151	161	13428	Bacteria;Bacteroidota;Bacteroidia;Bacteroidales;Bacteroidaceae;													61.5	0.23	no	0	4	0	0	1	1	0	0	0	0	0	2
GEM_3300023047_2	38.04	-122.5	US	United States of America	Santa Venetia	2509058	137	28410	Bacteria;Fibrobacterota;Fibrobacteria;Fibrobacterales;Fibrobacteraceae;UBA1765;													93.14	0.06	no	0	3	0	0	1	0	1	0	0	0	0	1
GEM_3300023047_1	38.04	-122.5	US	United States of America	Santa Venetia	3042846	440	7644	Bacteria;Proteobacteria;Gammaproteobacteria;Pseudomonadales;Pseudomonadaceae;Pseudomonas_A;													81.07	0.87	no	0	3	1	0	1	1	0	0	0	0	0	0
GEM_3300028480_3	38.04	-122.5	US	United States of America	Santa Venetia	3936080	189	40060	Bacteria;Proteobacteria;Gammaproteobacteria;Pseudomonadales;Pseudomonadaceae;Pseudomonas_A;													99.96	0.33	no	0	4	1	0	2	1	0	0	0	0	0	0
GEM_3300023040_2	38.04	-122.5	US	United States of America	Santa Venetia	1601136	303	5432	Bacteria;Fibrobacterota;Fibrobacteria;Fibrobacterales;Fibrobacteraceae;UBA1765;													68.3	0.3	no	0	1	0	0	1	0	0	0	0	0	0	0
GEM_3300023111_3	38.04	-122.5	US	United States of America	Santa Venetia	2137008	110	27535	Bacteria;Bacteroidota;Bacteroidia;Bacteroidales;Bacteroidaceae;													67.72	0.05	no	0	3	0	0	1	0	0	0	0	0	0	2
GEM_3300023111_2	38.04	-122.5	US	United States of America	Santa Venetia	2370910	105	33758	Bacteria;Fibrobacterota;Fibrobacteria;Fibrobacterales;Fibrobacteraceae;UBA1765;													98.19	0.49	no	0	3	0	0	1	0	1	0	0	0	0	1
GEM_3300023033_2	38.04	-122.5	US	United States of America	Santa Venetia	1715513	191	11243	Bacteria;Firmicutes_A;Clostridia;Oscillospirales;DTU089;CAG-180;													86.42	3.4	no	0	2	0	0	1	0	0	0	0	0	0	1
GEM_3300023033_1	38.04	-122.5	US	United States of America	Santa Venetia	2256036	286	9413	Bacteria;Fibrobacterota;Fibrobacteria;Fibrobacterales;Fibrobacteraceae;UBA1765;													83.88	3.14	no	0	2	0	0	1	0	0	0	0	0	0	1
GEM_3300028482_4	38.04	-122.5	US	United States of America	Santa Venetia	4192804	283	26730	Bacteria;Proteobacteria;Gammaproteobacteria;Pseudomonadales;Pseudomonadaceae;Pseudomonas_A;													99.49	1.1	no	0	4	1	0	2	1	0	0	0	0	0	0
GEM_3300028482_5	38.04	-122.5	US	United States of America	Santa Venetia	2373230	123	31640	Bacteria;Fibrobacterota;Fibrobacteria;Fibrobacterales;Fibrobacteraceae;UBA1765;													92.03	0.28	no	0	2	0	0	1	0	0	0	0	0	0	1
GEM_3300023038_1	38.04	-122.5	US	United States of America	Santa Venetia	1377655	209	7651	Bacteria;Bacteroidota;Bacteroidia;Bacteroidales;Paludibacteraceae;RF16;													66.2	1.79	no	0	1	0	0	0	0	0	0	0	0	0	1
GEM_3300028479_4	38.04	-122.5	US	United States of America	Santa Venetia	4924388	299	39807	Bacteria;Proteobacteria;Gammaproteobacteria;Pseudomonadales;Pseudomonadaceae;Pseudomonas_A;													99.03	2.33	no	0	4	1	0	2	1	0	0	0	0	0	0
GEM_3300023041_2	38.04	-122.5	US	United States of America	Santa Venetia	1639571	288	6200	Bacteria;Fibrobacterota;Fibrobacteria;Fibrobacterales;Fibrobacteraceae;UBA1765;													64.65	0.11	no	0	2	0	0	1	0	0	0	0	0	0	1
GEM_3300028481_7	38.04	-122.5	US	United States of America	Santa Venetia	1900095	182	12644	Bacteria;Bacteroidota;Bacteroidia;Bacteroidales;Paludibacteraceae;RF16;													91.93	1.66	no	0	1	0	0	0	0	0	0	0	0	0	1
GEM_3300028481_6	38.04	-122.5	US	United States of America	Santa Venetia	2669763	434	6566	Bacteria;Firmicutes;Bacilli;Bacillales;Bacillaceae_A;FJAT-27916;													71.9	0.71	no	2	8	0	1	3	0	0	0	0	1	0	1
GEM_3300028485_10	38.04	-122.5	US	United States of America	Santa Venetia	3058909	9	694432	Bacteria;Bacteroidota;Bacteroidia;Cytophagales;Spirosomaceae;													60.83	0.1	no	0	5	0	0	1	1	1	0	0	0	0	2
GEM_3300028485_8	38.04	-122.5	US	United States of America	Santa Venetia	3494970	27	308127	Bacteria;Bacteroidota;Bacteroidia;Sphingobacteriales;Sphingobacteriaceae;													99.94	0.72	no	1	10	1	0	5	2	0	0	0	0	0	1
GEM_3300028485_7	38.04	-122.5	US	United States of America	Santa Venetia	5640474	729	8907	Bacteria;Actinobacteriota;Actinobacteria;Corynebacteriales;Micromonosporaceae;Stackebrandtia;													93.76	1.7	no	3	17	1	0	4	3	1	1	0	2	0	2
GEM_3300028485_11	38.04	-122.5	US	United States of America	Santa Venetia	2358520	466	5143	Bacteria;Verrucomicrobiota;Verrucomicrobiae;Verrucomicrobiales;Akkermansiaceae;UBA1315;													68.37	0.47	no	0	1	0	0	0	0	0	0	0	0	0	1
GEM_3300028533_3	38.04	-122.5	US	United States of America	Santa Venetia	3931530	156	51010	Bacteria;Proteobacteria;Gammaproteobacteria;Pseudomonadales;Pseudomonadaceae;Pseudomonas_A;													99.97	0.25	no	0	4	1	0	2	1	0	0	0	0	0	0
GEM_3300028533_6	38.04	-122.5	US	United States of America	Santa Venetia	1484679	25	193377	Bacteria;Fibrobacterota;Fibrobacteria;Fibrobacterales;Fibrobacteraceae;UBA1765;													56.55	0.0	no	0	1	0	0	0	0	0	0	0	0	0	1
GEM_3300025566_2	38.0034	-122.468	US	United States of America	Santa Venetia	2468447	174	20487	Bacteria;Desulfobacterota;Desulfobulbia;Desulfobulbales;YD12-FULL-57-12;													86.87	0.06	no	0	3	0	0	3	0	0	0	0	0	0	0
GEM_3300025566_1	38.0034	-122.468	US	United States of America	Santa Venetia	3091412	459	7380	Bacteria;Desulfobacterota;Syntrophobacteria;													87.61	2.29	no	0	0	0	0	0	0	0	0	0	0	0	0
GEM_3300025566_4	38.0034	-122.468	US	United States of America	Santa Venetia	1605278	207	9259	Bacteria;Campylobacterota;Campylobacteria;Campylobacterales;Sulfurovaceae;Sulfurovum;													78.7	2.67	no	0	1	0	0	0	0	0	0	0	1	0	0
GEM_3300025539_2	38.0034	-122.468	US	United States of America	Santa Venetia	2427966	209	14722	Bacteria;Desulfobacterota;Desulfobulbia;Desulfobulbales;YD12-FULL-57-12;													94.35	0.22	no	0	3	0	0	3	0	0	0	0	0	0	0
GEM_3300025539_1	38.0034	-122.468	US	United States of America	Santa Venetia	3248229	391	10048	Bacteria;Desulfobacterota;Syntrophobacteria;													87.08	0.98	no	0	1	0	0	0	0	0	1	0	0	0	0
GEM_3300025539_4	38.0034	-122.468	US	United States of America	Santa Venetia	1362365	157	11257	Bacteria;Campylobacterota;Campylobacteria;Campylobacterales;Sulfurovaceae;Sulfurovum;													89.98	0.87	no	0	1	0	0	0	0	0	0	0	1	0	0
GEM_3300025561_3	38.0034	-122.468	US	United States of America	Santa Venetia	3023346	360	10353	Bacteria;Desulfobacterota;Syntrophobacteria;													91.38	0.1	no	0	2	1	0	0	0	1	0	0	0	0	0
GEM_3300025561_4	38.0034	-122.468	US	United States of America	Santa Venetia	2653682	177	23651	Bacteria;Desulfobacterota;Desulfobulbia;Desulfobulbales;YD12-FULL-57-12;													93.28	2.99	no	0	2	0	0	2	0	0	0	0	0	0	0
GEM_3300025561_5	38.0034	-122.468	US	United States of America	Santa Venetia	1909668	170	14337	Bacteria;Campylobacterota;Campylobacteria;Campylobacterales;Sulfurovaceae;Sulfurovum;													94.06	4.34	no	0	2	1	0	0	0	0	0	0	1	0	0
GEM_3300029349_4	41.93	-122.44	US	United States of America	Montague	1620909	264	6495	Bacteria;Bacteroidota;Kapabacteria;Kapabacteriales;UBA961;UBA961;													64.35	2.52	no	0	0	0	0	0	0	0	0	0	0	0	0
GEM_3300029349_1	41.93	-122.44	US	United States of America	Montague	4433979	552	9334	Bacteria;Cyanobacteriota;Cyanobacteriia;Pseudanabaenales;Pseudanabaenaceae;Pseudanabaena;													92.23	3.23	no	0	8	1	0	3	0	1	0	0	0	0	3
GEM_3300029349_2	41.93	-122.44	US	United States of America	Montague	4413896	469	11316	Bacteria;Cyanobacteriota;Cyanobacteriia;Cyanobacteriales;Microcystaceae;Microcystis;GCA_002282935.1													93.89	0.01	no	0	9	1	0	2	0	1	1	0	0	0	4
GEM_3300029349_3	41.93	-122.44	US	United States of America	Montague	4153719	87	100981	Bacteria;Bacteroidota;Bacteroidia;Cytophagales;Cyclobacteriaceae;ELB16-189;													100.0	0.09	no	0	5	0	0	2	0	0	0	0	1	0	2
GEM_3300025516_6	38.874	-122.439	US	United States of America	Hidden Valley Lake	2910752	137	34707	Bacteria;Proteobacteria;Alphaproteobacteria;Caulobacterales;Caulobacteraceae;Brevundimonas;													99.35	1.39	no	0	5	0	0	1	1	1	0	0	0	0	2
GEM_3300025516_8	38.874	-122.439	US	United States of America	Hidden Valley Lake	2473071	426	6047	Bacteria;Proteobacteria;Gammaproteobacteria;Betaproteobacteriales;Burkholderiaceae;GJ-E10;													73.38	3.56	no	0	0	0	0	0	0	0	0	0	0	0	0
GEM_3300025516_7	38.874	-122.439	US	United States of America	Hidden Valley Lake	2626327	104	45304	Bacteria;Firmicutes_D;UBA994;UBA994;UBA994;													97.58	0.19	no	3	8	1	0	2	0	0	0	0	0	0	2
GEM_3300025516_3	38.874	-122.439	US	United States of America	Hidden Valley Lake	3300395	411	9060	Bacteria;Proteobacteria;Alphaproteobacteria;Acetobacterales;Acetobacteraceae;Ga0074136;													85.31	2.77	no	0	3	0	0	2	1	0	0	0	0	0	0
GEM_3300025516_1	38.874	-122.439	US	United States of America	Hidden Valley Lake	4906168	289	24717	Bacteria;Desulfobacterota;BSN033;BSN033;UBA1163;RBG-16-49-23;													100.0	2.25	no	0	2	0	0	2	0	0	0	0	0	0	0
GEM_3300025516_14	38.874	-122.439	US	United States of America	Hidden Valley Lake	1953493	14	303440	Bacteria;Actinobacteriota;Coriobacteriia;OPB41;													99.29	0.76	no	1	3	0	0	1	0	0	0	0	0	0	1
GEM_3300025516_15	38.874	-122.439	US	United States of America	Hidden Valley Lake	1879687	133	20802	Bacteria;Firmicutes_D;UBA994;UBA994;UBA994;													93.43	0.46	no	1	4	0	0	2	0	0	0	0	0	0	1
GEM_3300025516_16	38.874	-122.439	US	United States of America	Hidden Valley Lake	1716728	29	97240	Bacteria;Proteobacteria;Gammaproteobacteria;Xanthomonadales;Xanthomonadaceae;Silanimonas;													72.94	0.02	no	0	1	1	0	0	0	0	0	0	0	0	0
GEM_3300025516_10	38.874	-122.439	US	United States of America	Hidden Valley Lake	2393513	246	12165	Bacteria;Proteobacteria;Gammaproteobacteria;Methylococcales;Methylomonadaceae;Methylomonas;													82.33	0.45	no	0	0	0	0	0	0	0	0	0	0	0	0
GEM_3300025516_11	38.874	-122.439	US	United States of America	Hidden Valley Lake	2230860	19	170576	Bacteria;Actinobacteriota;UBA9087;UBA10029;UBA10029;UBA10029;													100.0	0.09	no	0	3	0	0	0	0	1	0	0	1	0	1
GEM_3300025516_12	38.874	-122.439	US	United States of America	Hidden Valley Lake	2064405	268	9462	Bacteria;Proteobacteria;Alphaproteobacteria;Sphingomonadales;Sphingomonadaceae;UBA6171;													86.35	0.4	no	0	2	0	0	1	0	0	0	0	1	0	0
GEM_3300025516_5	38.874	-122.439	US	United States of America	Hidden Valley Lake	3033503	49	101185	Bacteria;Proteobacteria;Gammaproteobacteria;Betaproteobacteriales;Burkholderiaceae;Azohydromonas;													82.65	0.0	no	0	2	0	0	0	1	0	0	0	1	0	0
GEM_3300025510_10	38.874	-122.439	US	United States of America	Hidden Valley Lake	2015428	97	29482	Bacteria;Actinobacteriota;Coriobacteriia;OPB41;													97.27	1.49	no	1	3	0	0	1	0	0	0	0	0	0	1
GEM_3300025510_11	38.874	-122.439	US	United States of America	Hidden Valley Lake	1566137	104	21137	Bacteria;Actinobacteriota;Coriobacteriia;OPB41;UBA912;													97.32	1.21	no	0	3	0	0	2	0	0	0	0	0	0	1
GEM_3300025510_8	38.874	-122.439	US	United States of America	Hidden Valley Lake	2200413	91	36208	Bacteria;Firmicutes_D;UBA994;UBA994;UBA994;													96.57	0.92	no	1	4	0	0	2	0	0	0	0	0	0	1
GEM_3300025510_9	38.874	-122.439	US	United States of America	Hidden Valley Lake	2098559	11	264483	Bacteria;Bacteroidota;Bacteroidia;Bacteroidales;UBA7960;UBA7960;													78.31	0.0	no	0	3	0	0	1	0	0	0	0	0	0	2
GEM_3300025510_4	38.874	-122.439	US	United States of America	Hidden Valley Lake	2724409	100	42568	Bacteria;Proteobacteria;Gammaproteobacteria;Betaproteobacteriales;Rhodocyclaceae;UBA2250;													94.25	0.07	no	0	2	0	0	1	1	0	0	0	0	0	0
GEM_3300025510_5	38.874	-122.439	US	United States of America	Hidden Valley Lake	2624873	192	20033	Bacteria;Deinococcota;Deinococci;Deinococcales;Trueperaceae;													96.7	3.11	no	1	3	0	0	1	0	0	0	0	1	0	0
GEM_3300025510_6	38.874	-122.439	US	United States of America	Hidden Valley Lake	2507664	139	28536	Bacteria;Firmicutes_D;Dethiobacteria;Dethiobacterales;Dethiobacteraceae;													96.98	2.11	no	0	4	1	0	1	0	0	0	0	0	0	2
GEM_3300025510_7	38.874	-122.439	US	United States of America	Hidden Valley Lake	2377982	109	36913	Bacteria;Proteobacteria;Gammaproteobacteria;Betaproteobacteriales;Burkholderiaceae;Macromonas;													88.02	1.81	no	0	2	0	0	1	1	0	0	0	0	0	0
GEM_3300025510_1	38.874	-122.439	US	United States of America	Hidden Valley Lake	3664918	143	37261	Bacteria;Proteobacteria;Alphaproteobacteria;Rhodobacterales;Rhodobacteraceae;32-66-9;													98.11	0.3	no	0	3	0	0	1	1	0	0	0	1	0	0
GEM_3300025510_2	38.874	-122.439	US	United States of America	Hidden Valley Lake	3225081	13	290911	Bacteria;Proteobacteria;Alphaproteobacteria;Rhizobiales;Xanthobacteraceae;Ga0077548;													100.0	0.01	no	1	3	1	0	0	1	0	0	0	0	0	0
GEM_3300025490_2	38.874	-122.439	US	United States of America	Hidden Valley Lake	2200727	51	70786	Bacteria;Firmicutes_D;Dethiobacteria;Dethiobacterales;Dethiobacteraceae;													99.12	0.83	no	0	3	1	0	1	0	0	0	0	0	0	1
GEM_3300025490_1	38.874	-122.439	US	United States of America	Hidden Valley Lake	2388197	22	171979	Bacteria;Firmicutes_B;Moorellia;PH28-bin88;PH28-bin88;													75.16	1.27	no	0	1	0	0	1	0	0	0	0	0	0	0
GEM_3300025490_3	38.874	-122.439	US	United States of America	Hidden Valley Lake	2165110	88	37900	Bacteria;Firmicutes_D;Dethiobacteria;Dethiobacterales;Dethiobacteraceae;													94.11	0.15	no	0	4	1	0	1	0	0	0	0	0	0	2
GEM_3300025490_4	38.874	-122.439	US	United States of America	Hidden Valley Lake	1797631	28	107777	Bacteria;Firmicutes_D;UBA994;UBA994;UBA994;UBA994;													73.3	0.26	no	0	3	0	0	2	0	0	0	0	0	0	1
GEM_3300025536_13	38.874	-122.439	US	United States of America	Hidden Valley Lake	1962606	84	34594	Bacteria;Verrucomicrobiota;Chlamydiia;Parachlamydiales;Ga0074140;													92.24	0.67	no	1	7	0	1	1	2	1	0	0	0	0	1
GEM_3300025536_10	38.874	-122.439	US	United States of America	Hidden Valley Lake	2662278	15	437323	Bacteria;Bacteroidota;Bacteroidia;Chitinophagales;Chitinophagaceae;Hydrotalea;													100.0	0.05	no	0	4	1	0	2	0	0	0	0	1	0	0
GEM_3300025536_11	38.874	-122.439	US	United States of America	Hidden Valley Lake	2618229	108	32788	Bacteria;Bacteroidota;Bacteroidia;Flavobacteriales;Flavobacteriaceae;Flavobacterium;													88.7	0.57	no	0	5	0	0	0	1	1	0	0	1	0	2
GEM_3300025536_25	38.874	-122.439	US	United States of America	Hidden Valley Lake	819377	6	112267	Bacteria;Patescibacteria;Paceibacteria;UBA9983;Kaiserbacteraceae;													99.93	0.02	no	0	1	1	0	0	0	0	0	0	0	0	0
GEM_3300025536_54	38.874	-122.439	US	United States of America	Hidden Valley Lake	984893	1	984893	Bacteria;Actinobacteriota;Actinobacteria;Nanopelagicales;Nanopelagicaceae;Planktophila;													52.21	0.03	no	0	2	0	0	1	0	0	0	0	0	0	1
GEM_3300025536_24	38.874	-122.439	US	United States of America	Hidden Valley Lake	819670	6	276801	Bacteria;Patescibacteria;Paceibacteria;Ryanbacterales;GWA2-47-10b;													100.0	0.23	no	0	1	0	0	0	0	0	0	0	0	0	1
GEM_3300025536_23	38.874	-122.439	US	United States of America	Hidden Valley Lake	834915	14	134010	Bacteria;Patescibacteria;Paceibacteria;UBA9983;Taylorbacteraceae;													100.0	0.84	no	0	1	1	0	0	0	0	0	0	0	0	0
GEM_3300025536_20	38.874	-122.439	US	United States of America	Hidden Valley Lake	901556	41	35506	Bacteria;Patescibacteria;Paceibacteria;UBA9983;Kaiserbacteraceae;UBA10103;													98.55	0.02	no	0	1	0	0	0	0	0	0	0	0	0	1
GEM_3300025536_18	38.874	-122.439	US	United States of America	Hidden Valley Lake	1022262	44	38316	Bacteria;Patescibacteria;Paceibacteria;UBA9983;Kaiserbacteraceae;UBA10103;													96.49	0.03	no	0	3	1	0	0	0	0	1	0	0	0	1
GEM_3300025536_14	38.874	-122.439	US	United States of America	Hidden Valley Lake	1383162	31	68887	Bacteria;Verrucomicrobiota;Chlamydiia;Parachlamydiales;SM23-39;													97.64	0.13	no	0	3	1	0	0	1	0	0	0	0	0	1
GEM_3300025536_1	38.874	-122.439	US	United States of America	Hidden Valley Lake	6135301	261	39751	Bacteria;Proteobacteria;Alphaproteobacteria;Reyranellales;Reyranellaceae;Reyranella;													99.2	2.65	no	1	8	1	0	2	1	1	0	0	1	0	1
GEM_3300025536_2	38.874	-122.439	US	United States of America	Hidden Valley Lake	6084197	229	41841	Bacteria;Proteobacteria;Gammaproteobacteria;Betaproteobacteriales;Burkholderiaceae;UBA7693;													96.85	0.28	no	1	15	2	0	3	3	0	1	0	1	0	4
GEM_3300025536_3	38.874	-122.439	US	United States of America	Hidden Valley Lake	4429002	121	60830	Bacteria;Proteobacteria;Gammaproteobacteria;Methylococcales;Methylomonadaceae;Methylomonas;													99.74	0.16	no	0	0	0	0	0	0	0	0	0	0	0	0
GEM_3300025536_5	38.874	-122.439	US	United States of America	Hidden Valley Lake	3643500	352	13018	Bacteria;Gemmatimonadota;Gemmatimonadetes;Gemmatimonadales;Gemmatimonadaceae;													88.75	1.55	no	0	2	0	0	2	0	0	0	0	0	0	0
GEM_3300025536_6	38.874	-122.439	US	United States of America	Hidden Valley Lake	3589238	340	13829	Bacteria;Bacteroidota;Bacteroidia;Chitinophagales;Chitinophagaceae;Sediminibacterium;													88.6	3.5	no	0	6	1	0	2	0	1	0	0	1	0	1
GEM_3300025536_8	38.874	-122.439	US	United States of America	Hidden Valley Lake	3356062	51	86388	Bacteria;Bacteroidota;UBA10030;													96.7	0.0	no	0	1	0	0	1	0	0	0	0	0	0	0
GEM_3300025536_9	38.874	-122.439	US	United States of America	Hidden Valley Lake	3086897	52	93878	Bacteria;Proteobacteria;Alphaproteobacteria;Sphingomonadales;Sphingomonadaceae;Novosphingobium;													99.98	0.05	no	1	5	2	0	0	1	0	0	0	1	0	0
GEM_3300025536_26	38.874	-122.439	US	United States of America	Hidden Valley Lake	798931	5	206119	Bacteria;Patescibacteria;Paceibacteria;UBA9983;Kaiserbacteraceae;1-14-0-10-45-20;													100.0	0.16	no	0	1	0	0	0	0	0	0	0	0	0	1
GEM_3300025536_7	38.874	-122.439	US	United States of America	Hidden Valley Lake	3503261	16	391201	Bacteria;Bacteroidota;Bacteroidia;NS11-12g;UBA955;													98.49	0.35	no	0	4	1	0	0	0	1	1	0	1	0	0
GEM_3300025974_1	38.1501	-122.439	US	United States of America	Black Point-Green Point	3120011	444	8242	Bacteria;Desulfobacterota;Syntrophobacteria;													86.54	1.67	no	0	2	0	0	0	0	1	1	0	0	0	0
GEM_3300025991_1	38.1501	-122.439	US	United States of America	Black Point-Green Point	3417835	431	9538	Bacteria;Desulfobacterota;Syntrophobacteria;													89.27	2.28	no	0	1	0	0	0	0	1	0	0	0	0	0
GEM_3300025983_1	38.1501	-122.439	US	United States of America	Black Point-Green Point	3252785	448	8518	Bacteria;Desulfobacterota;Syntrophobacteria;													84.57	2.93	no	0	1	1	0	0	0	0	0	0	0	0	0
GEM_3300025983_2	38.1501	-122.439	US	United States of America	Black Point-Green Point	1371815	270	5113	Bacteria;Actinobacteriota;Thermoleophilia;Solirubrobacterales;70-9;													62.47	0.38	no	1	2	0	0	0	0	1	0	0	0	0	0
GEM_3300025522_6	38.874	-122.439	US	United States of America	Hidden Valley Lake	1926790	22	140817	Bacteria;Campylobacterota;Campylobacteria;Campylobacterales;Thiovulaceae;Sulfurimonas;GCA_001829715.1													81.93	0.16	no	0	1	0	0	0	0	0	0	0	1	0	0
GEM_3300025522_5	38.874	-122.439	US	United States of America	Hidden Valley Lake	2697714	198	19169	Bacteria;Proteobacteria;Gammaproteobacteria;Betaproteobacteriales;Hydrogenophilaceae;UBA3361;													96.77	1.09	no	0	0	0	0	0	0	0	0	0	0	0	0
GEM_3300025522_1	38.874	-122.439	US	United States of America	Hidden Valley Lake	4572527	63	116561	Bacteria;Proteobacteria;Gammaproteobacteria;Betaproteobacteriales;Sulfuricellaceae;													99.95	0.3	no	0	7	0	0	2	1	1	1	0	0	0	2
GEM_3300025525_5	38.874	-122.439	US	United States of America	Hidden Valley Lake	4613929	141	48800	Bacteria;Desulfobacterota;BSN033;BSN033;UBA1163;RBG-16-49-23;													98.53	3.35	no	0	1	0	0	1	0	0	0	0	0	0	0
GEM_3300025525_7	38.874	-122.439	US	United States of America	Hidden Valley Lake	3690328	211	23468	Bacteria;Bacteroidota;UBA10030;UBA10030;													95.98	1.11	no	0	3	0	0	1	0	0	0	0	2	0	0
GEM_3300025525_4	38.874	-122.439	US	United States of America	Hidden Valley Lake	4673022	102	73502	Bacteria;Proteobacteria;Gammaproteobacteria;Methylococcales;Methylomonadaceae;													99.71	1.77	no	0	1	0	0	0	0	0	0	0	0	0	1
GEM_3300025525_18	38.874	-122.439	US	United States of America	Hidden Valley Lake	2235928	281	9363	Bacteria;Firmicutes_H;CSP1-3;CSP1-3;RBG-16-67-12;RBG-16-67-12;													81.37	1.0	no	1	7	2	0	2	0	0	0	0	0	0	2
GEM_3300025525_12	38.874	-122.439	US	United States of America	Hidden Valley Lake	3189801	106	46128	Bacteria;Bacteroidota;Bacteroidia;Bacteroidales;F082;UBA6192;													95.86	1.49	no	0	4	0	0	1	0	0	0	0	1	0	2
GEM_3300025525_13	38.874	-122.439	US	United States of America	Hidden Valley Lake	2759359	467	6407	Bacteria;Chloroflexota;Anaerolineae;Anaerolineales;envOPS12;OLB14;													72.3	1.0	no	3	5	1	0	1	0	0	0	0	0	0	0
GEM_3300025525_10	38.874	-122.439	US	United States of America	Hidden Valley Lake	3363128	32	144116	Bacteria;Bacteroidota;Kapabacteria;Kapabacteriales;GCA-002839825;navibacteriae-1;													99.16	0.33	no	0	2	1	0	1	0	0	0	0	0	0	0
GEM_3300025525_11	38.874	-122.439	US	United States of America	Hidden Valley Lake	3355882	275	17071	Bacteria;Verrucomicrobiota;Kiritimatiellae;RFP12;UBA1067;													84.29	0.21	no	0	0	0	0	0	0	0	0	0	0	0	0
GEM_3300025525_16	38.874	-122.439	US	United States of America	Hidden Valley Lake	2329685	42	102256	Bacteria;Proteobacteria;Gammaproteobacteria;Betaproteobacteriales;Methylophilaceae;UBA6140;													99.95	0.01	no	0	1	0	0	0	1	0	0	0	0	0	0
GEM_3300025525_17	38.874	-122.439	US	United States of America	Hidden Valley Lake	2213113	329	7225	Bacteria;Firmicutes_D;Dethiobacteria;DTU022;DTU022;UBA993;													68.21	2.03	no	0	1	0	0	0	0	0	0	0	0	0	1
GEM_3300025525_14	38.874	-122.439	US	United States of America	Hidden Valley Lake	2638263	42	141427	Bacteria;Nitrospirota;Thermodesulfovibrionia;Thermodesulfovibrionales;SM23-35;UBA2194;													100.0	1.39	no	0	2	0	0	1	0	0	1	0	0	0	0
GEM_3300025525_9	38.874	-122.439	US	United States of America	Hidden Valley Lake	3527471	36	139103	Bacteria;Proteobacteria;Gammaproteobacteria;Betaproteobacteriales;Hydrogenophilaceae;UBA3361;													86.07	0.0	no	0	1	0	0	0	1	0	0	0	0	0	0
GEM_3300025525_26	38.874	-122.439	US	United States of America	Hidden Valley Lake	819475	32	35686	Bacteria;Patescibacteria;ABY1;UBA2591;UBA4787;													100.0	0.36	no	0	1	0	0	0	0	0	0	0	0	0	1
GEM_3300025525_22	38.874	-122.439	US	United States of America	Hidden Valley Lake	1573699	17	152394	Bacteria;WOR-3;WOR-3;UBA2258;													78.92	0.11	no	0	1	0	0	1	0	0	0	0	0	0	0
GEM_3300025525_8	38.874	-122.439	US	United States of America	Hidden Valley Lake	3612052	473	9344	Bacteria;Bacteroidota;Ignavibacteria;Ignavibacteriales;Ignavibacteriaceae;													97.66	4.17	no	1	7	1	0	1	0	0	0	0	2	0	2
GEM_3300025485_1	38.874	-122.439	US	United States of America	Hidden Valley Lake	1990231	85	34895	Bacteria;Firmicutes_D;UBA994;UBA994;UBA994;													86.02	0.65	no	1	4	0	0	2	0	0	0	0	0	0	1
GEM_3300025491_3	38.874	-122.439	US	United States of America	Hidden Valley Lake	2102160	17	175263	Bacteria;Firmicutes_B;Moorellia;PH28-bin88;PH28-bin88;													62.88	0.34	no	0	1	0	0	1	0	0	0	0	0	0	0
GEM_3300025491_4	38.874	-122.439	US	United States of America	Hidden Valley Lake	1690805	24	111848	Bacteria;Firmicutes_D;UBA994;UBA994;UBA994;UBA994;													67.2	0.2	no	0	3	0	0	2	0	0	0	0	0	0	1
GEM_3300025518_16	38.874	-122.439	US	United States of America	Hidden Valley Lake	1992689	21	178568	Bacteria;Firmicutes_D;Dethiobacteria;Dethiobacterales;Dethiobacteraceae;UBA7523;													71.91	0.87	no	0	5	1	0	2	0	0	0	0	0	0	2
GEM_3300025518_14	38.874	-122.439	US	United States of America	Hidden Valley Lake	2282897	39	99855	Bacteria;Firmicutes_D;Dethiobacteria;Dethiobacterales;Dethiobacteraceae;													98.23	0.74	no	0	3	1	0	1	0	0	0	0	0	0	1
GEM_3300025518_12	38.874	-122.439	US	United States of America	Hidden Valley Lake	2351677	182	18606	Bacteria;Firmicutes_B;Moorellia;PH28-bin88;PH28-bin88;													78.35	1.54	no	0	2	0	0	2	0	0	0	0	0	0	0
GEM_3300025518_10	38.874	-122.439	US	United States of America	Hidden Valley Lake	2414330	15	229244	Bacteria;Bacteroidota;Bacteroidia;Flavobacteriales;Flavobacteriaceae;													99.93	0.02	no	0	2	0	0	0	1	0	0	0	0	0	1
GEM_3300025518_5	38.874	-122.439	US	United States of America	Hidden Valley Lake	2935129	290	12462	Bacteria;Proteobacteria;Alphaproteobacteria;Caulobacterales;Caulobacteraceae;Phenylobacterium;													87.28	0.36	no	2	7	1	0	0	1	1	0	0	1	0	1
GEM_3300025518_2	38.874	-122.439	US	United States of America	Hidden Valley Lake	4974910	29	259099	Bacteria;Proteobacteria;Alphaproteobacteria;Rhizobiales;Xanthobacteraceae;Afipia;Afipia sp1													99.99	0.27	yes	2	7	1	0	2	1	0	0	0	0	0	1
GEM_3300025518_8	38.874	-122.439	US	United States of America	Hidden Valley Lake	2743756	67	74584	Bacteria;Proteobacteria;Gammaproteobacteria;Xanthomonadales;Xanthomonadaceae;Arenimonas;													92.1	0.89	no	0	5	2	0	0	1	0	0	0	1	0	1
GEM_3300025518_4	38.874	-122.439	US	United States of America	Hidden Valley Lake	3799589	73	151273	Bacteria;Proteobacteria;Alphaproteobacteria;Rhizobiales;Beijerinckiaceae;Methylocystis;Methylocystis rosea													100.0	3.22	no	0	4	0	0	1	0	2	0	0	0	0	1
GEM_3300025518_6	38.874	-122.439	US	United States of America	Hidden Valley Lake	2779669	38	112490	Bacteria;Firmicutes_D;Dethiobacteria;Dethiobacterales;Dethiobacteraceae;													98.78	2.68	no	0	3	0	0	2	0	0	0	0	0	0	1
GEM_3300025518_7	38.874	-122.439	US	United States of America	Hidden Valley Lake	2749059	489	5729	Bacteria;Proteobacteria;Alphaproteobacteria;Rhodobacterales;Rhodobacteraceae;32-66-9;													73.05	1.11	no	0	1	0	0	0	0	0	0	0	1	0	0
GEM_3300025518_9	38.874	-122.439	US	United States of America	Hidden Valley Lake	2549213	51	108928	Bacteria;Proteobacteria;Gammaproteobacteria;Betaproteobacteriales;Burkholderiaceae;Macromonas;GCA_002282515.1													99.98	3.65	no	0	2	0	0	1	1	0	0	0	0	0	0
GEM_3300025518_3	38.874	-122.439	US	United States of America	Hidden Valley Lake	3820144	50	137954	Bacteria;Proteobacteria;Gammaproteobacteria;Betaproteobacteriales;Burkholderiaceae;Hydrogenophaga;													98.02	1.03	no	0	2	0	0	1	1	0	0	0	0	0	0
GEM_3300025518_15	38.874	-122.439	US	United States of America	Hidden Valley Lake	2241782	27	113406	Bacteria;Firmicutes_D;UBA994;UBA994;UBA994;UBA994;													96.94	0.31	no	0	3	0	0	2	0	0	0	0	0	0	1
GEM_3300025520_18	38.874	-122.439	US	United States of America	Hidden Valley Lake	1868650	10	254509	Bacteria;Proteobacteria;Gammaproteobacteria;Betaproteobacteriales;Rhodocyclaceae;Dechloromonas;Dechloromonas hydrophilus													50.8	0.12	no	0	1	0	0	1	0	0	0	0	0	0	0
GEM_3300025520_15	38.874	-122.439	US	United States of America	Hidden Valley Lake	2043850	277	8723	Bacteria;Bacteroidota;Bacteroidia;Chitinophagales;Chitinophagaceae;UBA12329;													64.96	0.41	no	1	4	1	0	1	0	0	0	0	0	0	1
GEM_3300025520_17	38.874	-122.439	US	United States of America	Hidden Valley Lake	1890723	350	5463	Bacteria;Firmicutes_A;Clostridia;Peptostreptococcales;Fusibacteraceae;UBA5201;													59.0	1.88	no	1	9	1	0	3	0	0	0	0	1	0	3
GEM_3300025520_10	38.874	-122.439	US	United States of America	Hidden Valley Lake	2708106	23	225038	Bacteria;Bacteroidota;Bacteroidia;Flavobacteriales;Flavobacteriaceae;Flavobacterium;													99.95	0.02	no	0	2	0	0	0	0	0	0	0	0	0	2
GEM_3300025520_7	38.874	-122.439	US	United States of America	Hidden Valley Lake	2917350	304	11569	Bacteria;Firmicutes_A;Clostridia;Peptostreptococcales;Natronincolaceae;													93.22	0.4	no	0	9	0	0	2	0	1	1	0	2	0	3
GEM_3300025520_9	38.874	-122.439	US	United States of America	Hidden Valley Lake	2777354	56	87696	Bacteria;Bacteroidota;Bacteroidia;Flavobacteriales;Flavobacteriaceae;Flavobacterium;													100.0	0.7	no	0	6	0	0	1	1	1	0	0	1	0	2
GEM_3300025520_8	38.874	-122.439	US	United States of America	Hidden Valley Lake	2829957	26	211282	Bacteria;Spirochaetota;Leptospirae;Leptospirales;Leptospiraceae;Leptospira_A;GCF_002812165.1													73.57	0.02	no	0	5	1	0	2	0	0	0	0	0	0	2
GEM_3300025520_5	38.874	-122.439	US	United States of America	Hidden Valley Lake	3389178	43	151713	Bacteria;Proteobacteria;Gammaproteobacteria;Betaproteobacteriales;Burkholderiaceae;Hydrogenophaga;													92.92	0.14	no	0	3	1	0	1	1	0	0	0	0	0	0
GEM_3300025520_6	38.874	-122.439	US	United States of America	Hidden Valley Lake	3305714	99	45405	Bacteria;Proteobacteria;Alphaproteobacteria;Rhodobacterales;Rhodobacteraceae;32-66-9;													80.45	0.88	no	0	3	0	0	1	1	0	0	0	1	0	0
GEM_3300025520_3	38.874	-122.439	US	United States of America	Hidden Valley Lake	4488516	13	670024	Bacteria;Bacteroidota;Bacteroidia;Cytophagales;Cyclobacteriaceae;Algoriphagus;													100.0	1.08	no	0	4	0	0	1	0	1	0	0	0	0	2
GEM_3300025520_2	38.874	-122.439	US	United States of America	Hidden Valley Lake	4536143	247	26543	Bacteria;Bacteroidota;Bacteroidia;Chitinophagales;Chitinophagaceae;UBA1931;													99.78	1.01	no	0	5	1	0	0	0	1	0	0	1	0	2
GEM_3300025489_4	38.874	-122.439	US	United States of America	Hidden Valley Lake	1792634	28	107777	Bacteria;Firmicutes_D;UBA994;UBA994;UBA994;UBA994;													73.3	0.26	no	0	3	0	0	2	0	0	0	0	0	0	1
GEM_3300025489_2	38.874	-122.439	US	United States of America	Hidden Valley Lake	2359077	23	171979	Bacteria;Firmicutes_B;Moorellia;PH28-bin88;PH28-bin88;													76.1	1.07	no	0	1	0	0	1	0	0	0	0	0	0	0
GEM_3300025492_6	38.874	-122.439	US	United States of America	Hidden Valley Lake	1670604	26	88537	Bacteria;Firmicutes_D;UBA994;UBA994;UBA994;UBA994;													72.59	0.19	no	0	3	0	0	2	0	0	0	0	0	0	1
GEM_3300025492_4	38.874	-122.439	US	United States of America	Hidden Valley Lake	1977242	249	9598	Bacteria;Firmicutes_D;Dethiobacteria;Dethiobacterales;Dethiobacteraceae;													84.85	4.32	no	0	3	1	0	1	0	0	0	0	0	0	1
GEM_3300025492_3	38.874	-122.439	US	United States of America	Hidden Valley Lake	2029814	79	37492	Bacteria;Proteobacteria;Gammaproteobacteria;Xanthomonadales;Xanthomonadaceae;Silanimonas;													81.4	0.62	no	0	2	1	0	0	1	0	0	0	0	0	0
GEM_3300025492_2	38.874	-122.439	US	United States of America	Hidden Valley Lake	2250856	92	46389	Bacteria;Firmicutes_D;Dethiobacteria;Dethiobacterales;Dethiobacteraceae;													95.42	0.95	no	0	3	1	0	1	0	0	0	0	0	0	1
GEM_3300025492_1	38.874	-122.439	US	United States of America	Hidden Valley Lake	2720672	209	16863	Bacteria;Proteobacteria;Alphaproteobacteria;Sphingomonadales;Sphingomonadaceae;Porphyrobacter;													97.84	0.53	no	0	3	1	0	0	1	0	0	0	0	0	1
GEM_3300025511_5	38.874	-122.439	US	United States of America	Hidden Valley Lake	2200655	49	73816	Bacteria;Proteobacteria;Gammaproteobacteria;Xanthomonadales;Xanthomonadaceae;Silanimonas;													99.98	0.03	no	0	3	1	0	0	1	0	0	0	0	0	1
GEM_3300025511_7	38.874	-122.439	US	United States of America	Hidden Valley Lake	1891860	47	63044	Bacteria;Proteobacteria;Gammaproteobacteria;Betaproteobacteriales;Burkholderiaceae;Macromonas;													71.97	0.97	no	0	1	0	0	0	1	0	0	0	0	0	0
GEM_3300025511_3	38.874	-122.439	US	United States of America	Hidden Valley Lake	3470066	403	10257	Bacteria;Proteobacteria;Alphaproteobacteria;Acetobacterales;Acetobacteraceae;Ga0074136;													91.82	0.12	no	0	2	0	0	1	1	0	0	0	0	0	0
GEM_3300025511_8	38.874	-122.439	US	United States of America	Hidden Valley Lake	1820904	27	115513	Bacteria;Actinobacteriota;UBA9087;UBA10029;UBA10029;UBA10029;													90.37	0.03	no	0	1	0	0	0	0	1	0	0	0	0	0
GEM_3300025497_10	38.874	-122.439	US	United States of America	Hidden Valley Lake	1748698	18	212718	Bacteria;Actinobacteriota;Coriobacteriia;OPB41;UBA912;													99.75	0.39	no	0	3	0	0	2	0	0	0	0	0	0	1
GEM_3300025497_7	38.874	-122.439	US	United States of America	Hidden Valley Lake	2093084	13	264418	Bacteria;Bacteroidota;Bacteroidia;Bacteroidales;UBA7960;UBA7960;													78.31	0.0	no	0	3	0	0	1	0	0	0	0	0	0	2
GEM_3300025497_9	38.874	-122.439	US	United States of America	Hidden Valley Lake	1751200	54	48811	Bacteria;Proteobacteria;Gammaproteobacteria;Betaproteobacteriales;Burkholderiaceae;Macromonas;													76.1	0.05	no	0	1	0	0	1	0	0	0	0	0	0	0
GEM_3300025497_2	38.874	-122.439	US	United States of America	Hidden Valley Lake	3416176	426	9911	Bacteria;Proteobacteria;Gammaproteobacteria;Betaproteobacteriales;Burkholderiaceae;Rubrivivax;													85.89	3.46	no	0	2	0	0	0	1	0	0	0	1	0	0
GEM_3300025497_3	38.874	-122.439	US	United States of America	Hidden Valley Lake	3330816	297	15868	Bacteria;Proteobacteria;Gammaproteobacteria;Betaproteobacteriales;Burkholderiaceae;GJ-E10;													95.34	0.6	no	0	2	0	0	0	1	0	0	0	1	0	0
GEM_3300025497_1	38.874	-122.439	US	United States of America	Hidden Valley Lake	3814645	117	63101	Bacteria;Proteobacteria;Alphaproteobacteria;Rhodobacterales;Rhodobacteraceae;32-66-9;													99.07	0.23	no	0	3	0	0	1	1	0	0	0	1	0	0
GEM_3300025515_11	38.874	-122.439	US	United States of America	Hidden Valley Lake	1845910	26	131046	Bacteria;Actinobacteriota;UBA9087;UBA10029;UBA10029;UBA10029;													81.46	0.11	no	0	3	0	0	0	0	1	0	0	1	0	1
GEM_3300025515_1	38.874	-122.439	US	United States of America	Hidden Valley Lake	4802067	322	19268	Bacteria;Desulfobacterota;BSN033;BSN033;UBA1163;RBG-16-49-23;													99.38	2.21	no	0	2	0	0	2	0	0	0	0	0	0	0
GEM_3300025515_2	38.874	-122.439	US	United States of America	Hidden Valley Lake	3385012	180	28423	Bacteria;Proteobacteria;Gammaproteobacteria;Betaproteobacteriales;Burkholderiaceae;Azohydromonas;													94.92	1.17	no	0	2	0	0	0	1	0	0	0	1	0	0
GEM_3300025515_4	38.874	-122.439	US	United States of America	Hidden Valley Lake	2649674	291	10745	Bacteria;Chloroflexota;Anaerolineae;Anaerolineales;Anaerolineaceae;Bellilinea;													82.32	4.16	no	1	3	1	0	1	0	0	0	0	0	0	0
GEM_3300025515_9	38.874	-122.439	US	United States of America	Hidden Valley Lake	2176315	43	90182	Bacteria;Proteobacteria;Gammaproteobacteria;Xanthomonadales;Xanthomonadaceae;Silanimonas;													96.38	0.04	no	0	3	1	0	0	1	0	0	0	0	0	1
GEM_3300025515_5	38.874	-122.439	US	United States of America	Hidden Valley Lake	2703781	65	57803	Bacteria;Bacteroidota;Bacteroidia;Bacteroidales;UBA7960;UBA7960;													92.55	0.67	no	0	3	0	0	1	0	0	0	0	0	0	2
GEM_3300025493_4	38.874	-122.439	US	United States of America	Hidden Valley Lake	2482757	366	7701	Bacteria;Proteobacteria;Gammaproteobacteria;Betaproteobacteriales;Burkholderiaceae;Azohydromonas;													67.76	0.56	no	0	2	0	0	0	1	0	0	0	1	0	0
GEM_3300025493_5	38.874	-122.439	US	United States of America	Hidden Valley Lake	2463951	120	37495	Bacteria;Proteobacteria;Gammaproteobacteria;Betaproteobacteriales;Burkholderiaceae;Macromonas;													88.75	1.21	no	0	2	0	0	1	1	0	0	0	0	0	0
GEM_3300025493_2	38.874	-122.439	US	United States of America	Hidden Valley Lake	3021317	320	12332	Bacteria;Proteobacteria;Gammaproteobacteria;Betaproteobacteriales;Burkholderiaceae;GJ-E10;													90.02	0.59	no	0	2	0	0	0	1	0	0	0	1	0	0
GEM_3300025493_3	38.874	-122.439	US	United States of America	Hidden Valley Lake	2587067	121	30519	Bacteria;Deinococcota;Deinococci;Deinococcales;Trueperaceae;													96.58	1.87	no	1	3	0	0	1	0	0	0	0	1	0	0
GEM_3300025493_1	38.874	-122.439	US	United States of America	Hidden Valley Lake	3752418	198	31537	Bacteria;Proteobacteria;Alphaproteobacteria;Rhodobacterales;Rhodobacteraceae;32-66-9;													93.53	0.09	no	0	3	0	0	1	1	0	0	0	1	0	0
GEM_3300025493_6	38.874	-122.439	US	United States of America	Hidden Valley Lake	2281224	122	26854	Bacteria;Firmicutes_D;Dethiobacteria;Dethiobacterales;Dethiobacteraceae;													92.34	0.71	no	0	3	1	0	0	0	0	0	0	0	0	2
GEM_3300025493_7	38.874	-122.439	US	United States of America	Hidden Valley Lake	2229390	15	264401	Bacteria;Bacteroidota;Bacteroidia;Bacteroidales;UBA7960;UBA7960;													81.03	0.0	no	0	3	0	0	1	0	0	0	0	0	0	2
GEM_3300025514_8	38.874	-122.439	US	United States of America	Hidden Valley Lake	2756529	58	85628	Bacteria;Firmicutes_D;Dethiobacteria;Dethiobacterales;Dethiobacteraceae;UBA7523;													98.06	0.61	no	0	5	1	0	2	0	0	0	0	0	0	2
GEM_3300025514_9	38.874	-122.439	US	United States of America	Hidden Valley Lake	2705475	118	42692	Bacteria;Firmicutes_B;Moorellia;Desulfitibacterales;													91.33	3.65	no	0	4	0	0	1	0	0	0	0	0	0	3
GEM_3300025514_2	38.874	-122.439	US	United States of America	Hidden Valley Lake	4837940	320	22600	Bacteria;Proteobacteria;Alphaproteobacteria;Rhizobiales;Beijerinckiaceae;Salinarimonas;													94.03	0.12	no	0	1	0	0	0	1	0	0	0	0	0	0
GEM_3300025514_3	38.874	-122.439	US	United States of America	Hidden Valley Lake	4042825	46	131148	Bacteria;Proteobacteria;Alphaproteobacteria;Rhodobacterales;Rhodobacteraceae;Roseovarius;Roseovarius mucosus_A													99.99	0.93	no	0	3	1	0	1	1	0	0	0	0	0	0
GEM_3300025514_5	38.874	-122.439	US	United States of America	Hidden Valley Lake	3538037	53	107253	Bacteria;Proteobacteria;Gammaproteobacteria;Betaproteobacteriales;Burkholderiaceae;Hydrogenophaga;													88.49	0.11	no	1	3	0	0	1	1	0	0	0	0	0	0
GEM_3300025514_12	38.874	-122.439	US	United States of America	Hidden Valley Lake	2239187	237	11282	Bacteria;Firmicutes_A;Clostridia;Tissierellales;Tissierellaceae;													89.39	3.71	no	0	6	0	0	2	0	0	0	0	0	0	4
GEM_3300025514_10	38.874	-122.439	US	United States of America	Hidden Valley Lake	2605698	100	45162	Bacteria;Actinobacteriota;Actinobacteria;Actinomycetales;Microbacteriaceae;Microcella;Microcella alkaliphila													99.99	0.86	no	0	5	1	0	2	1	0	0	0	0	0	1
GEM_3300025514_11	38.874	-122.439	US	United States of America	Hidden Valley Lake	2392437	48	68756	Bacteria;Firmicutes_D;Dethiobacteria;Dethiobacterales;Dethiobacteraceae;													82.78	1.77	no	0	3	0	0	2	0	0	0	0	0	0	1
GEM_3300025512_2	38.874	-122.439	US	United States of America	Hidden Valley Lake	3692426	220	23209	Bacteria;Proteobacteria;Alphaproteobacteria;Rhodobacterales;Rhodobacteraceae;32-66-9;													99.59	0.29	no	0	3	0	0	1	1	0	0	0	1	0	0
GEM_3300025512_6	38.874	-122.439	US	United States of America	Hidden Valley Lake	2491279	11	316639	Bacteria;Bacteroidota;Bacteroidia;Bacteroidales;UBA7960;UBA7960;													86.2	0.2	no	0	1	0	0	0	0	0	0	0	0	0	1
GEM_3300025512_7	38.874	-122.439	US	United States of America	Hidden Valley Lake	2202200	95	43797	Bacteria;Proteobacteria;Gammaproteobacteria;Betaproteobacteriales;Burkholderiaceae;Macromonas;													85.41	1.24	no	0	3	0	0	2	1	0	0	0	0	0	0
GEM_3300025512_5	38.874	-122.439	US	United States of America	Hidden Valley Lake	2646798	201	22968	Bacteria;Firmicutes_D;Dethiobacteria;Dethiobacterales;Dethiobacteraceae;													97.7	3.61	no	0	3	1	0	1	0	0	0	0	0	0	1
GEM_3300025512_8	38.874	-122.439	US	United States of America	Hidden Valley Lake	2155223	346	6814	Bacteria;Firmicutes_A;Clostridia;Peptostreptococcales;Thermotaleaceae;													77.12	0.26	no	0	5	0	0	1	0	0	0	0	1	0	3
GEM_3300025512_9	38.874	-122.439	US	United States of America	Hidden Valley Lake	1872542	89	27556	Bacteria;Firmicutes_D;UBA994;UBA994;UBA994;													75.19	0.34	no	1	4	0	0	2	0	0	0	0	0	0	1
GEM_3300025526_18	38.874	-122.439	US	United States of America	Hidden Valley Lake	2137568	261	9035	Bacteria;Proteobacteria;Alphaproteobacteria;Rhodobacterales;Rhodobacteraceae;32-66-9;													66.28	0.99	no	0	3	0	1	0	1	0	0	0	1	0	0
GEM_3300025526_13	38.874	-122.439	US	United States of America	Hidden Valley Lake	3673310	467	8960	Bacteria;Bacteroidota;Bacteroidia;Cytophagales;Cyclobacteriaceae;Algoriphagus;													84.18	1.42	no	0	4	0	0	1	0	1	0	0	0	0	2
GEM_3300025526_11	38.874	-122.439	US	United States of America	Hidden Valley Lake	4032028	27	200232	Bacteria;Bacteroidota;Bacteroidia;Chitinophagales;Chitinophagaceae;UBA1931;													100.0	0.11	no	0	6	2	0	1	0	1	0	0	1	0	1
GEM_3300025526_10	38.874	-122.439	US	United States of America	Hidden Valley Lake	4323602	18	507467	Bacteria;Bacteroidota;Bacteroidia;Chitinophagales;Chitinophagaceae;UBA1931;													94.18	0.1	no	0	6	1	0	1	0	1	0	0	1	0	2
GEM_3300025526_17	38.874	-122.439	US	United States of America	Hidden Valley Lake	2194762	213	12856	Bacteria;Proteobacteria;Gammaproteobacteria;Betaproteobacteriales;Burkholderiaceae;Hydrogenophaga;													67.47	0.01	no	0	2	0	0	1	1	0	0	0	0	0	0
GEM_3300025526_15	38.874	-122.439	US	United States of America	Hidden Valley Lake	3217568	65	83478	Bacteria;Bacteroidota;Bacteroidia;Chitinophagales;Chitinophagaceae;UBA12329;													99.99	0.02	no	1	8	2	0	2	1	0	0	0	1	0	1
GEM_3300025526_14	38.874	-122.439	US	United States of America	Hidden Valley Lake	3500713	27	234519	Bacteria;Proteobacteria;Alphaproteobacteria;Sneathiellales;Ferrovibrionaceae;Ferrovibrio;													86.08	0.0	no	1	7	1	0	0	1	2	0	0	1	0	1
GEM_3300025526_8	38.874	-122.439	US	United States of America	Hidden Valley Lake	4433785	152	44444	Bacteria;Planctomycetota;Phycisphaerae;Phycisphaerales;SM1A02;UBA2402;													91.93	1.86	no	0	4	0	0	1	0	0	0	0	1	0	2
GEM_3300025526_5	38.874	-122.439	US	United States of America	Hidden Valley Lake	5015958	215	37524	Bacteria;Bacteroidota;Bacteroidia;AKYH767;b-17BO;UBA2475;													98.81	2.91	no	0	4	0	0	1	0	1	0	0	1	0	1
GEM_3300025526_2	38.874	-122.439	US	United States of America	Hidden Valley Lake	7391941	494	23140	Bacteria;Planctomycetota;Planctomycetes;Gemmatales;Gemmataceae;													88.69	0.47	no	0	4	0	0	2	0	0	0	0	1	0	1
GEM_3300025526_16	38.874	-122.439	US	United States of America	Hidden Valley Lake	2929238	211	19291	Bacteria;Actinobacteriota;Actinobacteria;Actinomycetales;Microbacteriaceae;Microbacterium;GCF_001426925.1													98.48	2.13	no	0	6	0	0	3	1	1	0	0	0	0	1
GEM_3300025486_1	38.874	-122.439	US	United States of America	Hidden Valley Lake	2341344	86	47197	Bacteria;Proteobacteria;Gammaproteobacteria;Xanthomonadales;Xanthomonadaceae;Silanimonas;													99.02	2.2	no	0	3	1	0	0	1	0	0	0	0	0	1
GEM_3300025486_2	38.874	-122.439	US	United States of America	Hidden Valley Lake	2080542	62	51588	Bacteria;Firmicutes_D;Dethiobacteria;Dethiobacterales;Dethiobacteraceae;													88.98	0.28	no	0	3	1	0	1	0	0	0	0	0	0	1
GEM_3300017470_9	39.0314	-122.432	US	United States of America	Clearlake	3052782	209	22904	Bacteria;Proteobacteria;Alphaproteobacteria;Rhodobacterales;Rhodobacteraceae;Rhodovulum;													99.97	0.63	no	0	2	0	0	0	1	0	0	0	1	0	0
GEM_3300017470_2	39.0314	-122.432	US	United States of America	Clearlake	4446772	258	26243	Bacteria;Chloroflexota;Anaerolineae;Thermoflexales;													95.38	4.59	no	1	9	1	0	3	1	1	0	0	0	0	2
GEM_3300017470_3	39.0314	-122.432	US	United States of America	Clearlake	3925199	326	16903	Bacteria;Planctomycetota;Phycisphaerae;SG8-4;SG8-4;UBA2266;													95.05	3.01	no	0	1	0	0	0	0	0	0	0	1	0	0
GEM_3300017470_6	39.0314	-122.432	US	United States of America	Clearlake	3256073	95	51195	Bacteria;Bacteroidota;Bacteroidia;Bacteroidales;SM23-62;													98.4	0.51	no	0	1	0	0	0	0	0	0	0	0	0	1
GEM_3300017470_7	39.0314	-122.432	US	United States of America	Clearlake	3224506	184	24948	Bacteria;SM23-31;SM23-31;													96.21	1.92	no	0	1	0	0	0	0	0	0	0	0	0	1
GEM_3300017470_4	39.0314	-122.432	US	United States of America	Clearlake	3443499	368	11779	Bacteria;Bacteroidota;Bacteroidia;Bacteroidales;Prolixibacteraceae;Mariniphaga;													87.43	2.1	no	0	3	1	0	2	0	0	0	0	0	0	0
GEM_3300017470_18	39.0314	-122.432	US	United States of America	Clearlake	2517309	148	24361	Bacteria;Chloroflexota;Anaerolineae;Thermoflexales;													87.08	0.29	no	1	5	0	0	1	1	0	0	0	0	0	2
GEM_3300017470_19	39.0314	-122.432	US	United States of America	Clearlake	2231954	78	47407	Bacteria;Marinisomatota;UBA2242;UBA2242;UBA2242;													77.32	0.15	no	0	3	0	0	0	1	0	0	0	1	0	1
GEM_3300017470_11	39.0314	-122.432	US	United States of America	Clearlake	2836813	186	25999	Bacteria;Thermotogota;Thermotogae;Petrotogales;Kosmotogaceae;Mesotoga;													99.98	2.76	no	1	3	0	0	2	0	0	0	0	0	0	0
GEM_3300017470_13	39.0314	-122.432	US	United States of America	Clearlake	2947158	115	50502	Bacteria;Desulfobacterota;Desulfovibrionia;Desulfovibrionales;Desulfonatronaceae;Desulfonatronum;													95.64	0.72	no	0	0	0	0	0	0	0	0	0	0	0	0
GEM_3300017470_14	39.0314	-122.432	US	United States of America	Clearlake	2891435	241	17679	Bacteria;Desulfobacterota;Desulfobulbia;Desulfobulbales;Desulfobulbaceae;													98.16	0.5	no	0	2	0	0	2	0	0	0	0	0	0	0
GEM_3300017470_15	39.0314	-122.432	US	United States of America	Clearlake	2759768	129	38470	Bacteria;Bacteroidota;Bacteroidia;Bacteroidales;BBW3;Bact-07;													96.57	0.74	no	0	1	0	0	1	0	0	0	0	0	0	0
GEM_3300017470_32	39.0314	-122.432	US	United States of America	Clearlake	1660444	251	7581	Bacteria;UBP14;UBA6098;UBA6098;UBA6098;													75.29	1.39	no	0	1	1	0	0	0	0	0	0	0	0	0
GEM_3300017470_33	39.0314	-122.432	US	United States of America	Clearlake	1646552	47	49781	Bacteria;UBP10;													59.19	0.06	no	0	0	0	0	0	0	0	0	0	0	0	0
GEM_3300017470_30	39.0314	-122.432	US	United States of America	Clearlake	1898282	335	5912	Bacteria;Planctomycetota;Phycisphaerae;SG8-4;SG8-4;													66.69	0.13	no	0	0	0	0	0	0	0	0	0	0	0	0
GEM_3300017470_36	39.0314	-122.432	US	United States of America	Clearlake	1428985	235	6833	Bacteria;Desulfobacterota;Desulfobulbia;Desulfobulbales;Desulfurivibrionaceae;Desulfurivibrio;													55.3	0.68	no	0	1	0	0	1	0	0	0	0	0	0	0
GEM_3300017470_35	39.0314	-122.432	US	United States of America	Clearlake	1565527	59	42134	Bacteria;Actinobacteriota;UBA9087;UBA9087;UBA3085;													96.65	0.13	no	0	2	0	0	1	0	0	0	0	0	0	1
GEM_3300017470_28	39.0314	-122.432	US	United States of America	Clearlake	1881045	310	6662	Bacteria;Desulfobacterota;Desulfomonilia;UBA1062;UBA1062;													75.55	0.14	no	0	2	0	0	1	0	0	1	0	0	0	0
GEM_3300017470_20	39.0314	-122.432	US	United States of America	Clearlake	2122547	53	55001	Bacteria;Bacteroidota;Chlorobia;Chlorobiales;Chlorobiaceae;Prosthecochloris;GCF_002113825.1													99.98	0.09	no	0	5	0	0	2	1	1	0	0	1	0	0
GEM_3300017470_23	39.0314	-122.432	US	United States of America	Clearlake	2059559	286	8073	Bacteria;Proteobacteria;Gammaproteobacteria;Ectothiorhodospirales;													78.92	0.2	no	0	3	1	0	1	0	1	0	0	0	0	0
GEM_3300017470_22	39.0314	-122.432	US	United States of America	Clearlake	2077563	86	45087	Bacteria;Actinobacteriota;Coriobacteriia;OPB41;UBA2279;UBA6100;													99.33	0.38	no	1	5	0	0	2	0	0	0	0	1	0	1
GEM_3300017470_27	39.0314	-122.432	US	United States of America	Clearlake	1897248	352	5362	Bacteria;Desulfobacterota;Desulfobacteria;Desulfatiglanales;													59.7	2.79	no	0	0	0	0	0	0	0	0	0	0	0	0
GEM_3300017470_26	39.0314	-122.432	US	United States of America	Clearlake	1933007	125	25293	Bacteria;Acidobacteriota;Aminicenantia;UBA2199;UBA2199;UBA876;													76.43	3.23	no	0	1	0	0	1	0	0	0	0	0	0	0
GEM_3300017470_29	39.0314	-122.432	US	United States of America	Clearlake	1904680	62	51865	Bacteria;BRC1;													99.22	0.09	no	0	3	0	0	1	0	0	0	0	1	0	1
GEM_3300017470_47	39.0314	-122.432	US	United States of America	Clearlake	917923	100	11373	Bacteria;Patescibacteria;ABY1;UBA11705;													91.23	0.18	no	0	1	0	0	0	0	0	0	0	0	0	1
GEM_3300017470_16	39.0314	-122.432	US	United States of America	Clearlake	2680989	245	16465	Bacteria;Desulfobacterota;Desulfomonilia;UBA1062;UBA1062;													96.1	2.74	no	0	2	0	0	1	0	0	1	0	0	0	0
GEM_3300017470_17	39.0314	-122.432	US	United States of America	Clearlake	2627461	62	76711	Bacteria;KSB1;UBA2214;													90.14	0.31	no	0	3	0	0	0	0	1	0	0	1	0	1
GEM_3300003686_2	39.0314	-122.432	US	United States of America	Clearlake	1212309	152	9639	Bacteria;Campylobacterota;Campylobacteria;Campylobacterales;Sulfurovaceae;													95.36	0.74	no	0	1	0	0	0	0	0	0	0	1	0	0
GEM_3300003686_1	39.0314	-122.432	US	United States of America	Clearlake	2084676	130	22832	Bacteria;Bacteroidota;Chlorobia;Chlorobiales;Chlorobiaceae;Prosthecochloris;GCF_002113825.1													99.91	0.2	no	0	5	0	0	2	1	1	0	0	1	0	0
GEM_3300009789_16	38.8692	-122.428	US	United States of America	Hidden Valley Lake	3093179	436	8284	Bacteria;Bacteroidota;Bacteroidia;Chitinophagales;Chitinophagaceae;Flavisolibacter_A;													65.13	0.6	no	0	3	2	0	1	0	0	0	0	0	0	0
GEM_3300010036_16	38.8693	-122.428	US	United States of America	Hidden Valley Lake	2022395	333	6464	Bacteria;Actinobacteriota;Rubrobacteria;Rubrobacterales;Rubrobacteraceae;													58.21	0.04	no	1	8	0	0	3	1	0	1	0	1	0	1
GEM_3300010037_9	38.8693	-122.428	US	United States of America	Hidden Valley Lake	3684232	744	5054	Bacteria;Acidobacteriota;Blastocatellia;Pyrinomonadales;Pyrinomonadaceae;													55.02	0.45	no	3	14	1	0	4	2	0	1	0	0	0	3
GEM_3300010045_23	38.8712	-122.428	US	United States of America	Hidden Valley Lake	2014092	294	7824	Bacteria;Actinobacteriota;Rubrobacteria;Rubrobacterales;Rubrobacteraceae;													60.63	0.88	no	1	5	0	0	2	1	0	0	0	1	0	0
GEM_3300017397_2	39.0348	-122.427	US	United States of America	Clearlake	866892	83	14190	Bacteria;Bipolaricaulota;Bipolaricaulia;Bipolaricaulales;Bipolaricaulaceae;													67.45	1.72	no	0	1	0	0	1	0	0	0	0	0	0	0
GEM_3300009840_13	38.8722	-122.427	US	United States of America	Hidden Valley Lake	2401050	22	281546	Bacteria;Actinobacteriota;Thermoleophilia;Solirubrobacterales;Thermoleophilaceae;													95.9	0.56	no	0	3	0	0	1	0	1	0	0	0	0	1
GEM_3300010042_4	38.8723	-122.427	US	United States of America	Hidden Valley Lake	11137147	400	46144	Bacteria;Myxococcota;Myxococcia;Myxococcales;Myxococcaceae;Myxococcus;													99.64	4.76	no	1	17	2	0	4	2	2	0	0	1	0	5
GEM_3300010042_15	38.8723	-122.427	US	United States of America	Hidden Valley Lake	3207444	14	334960	Bacteria;Proteobacteria;Alphaproteobacteria;Caulobacterales;Caulobacteraceae;Caulobacter;													81.25	0.65	no	0	8	1	0	2	1	1	0	0	1	0	2
GEM_3300003902_2	39.0392	-122.421	US	United States of America	Clearlake	1235085	164	8284	Bacteria;Firmicutes_B;Moorellia;Moorellales;Moorellaceae;													92.64	3.32	no	0	2	1	0	0	0	0	0	0	0	0	1
GEM_3300003700_1	39.0392	-122.421	US	United States of America	Clearlake	1185595	155	8805	Bacteria;Campylobacterota;Campylobacteria;Campylobacterales;Sulfurovaceae;tcs-49;													80.63	3.49	no	0	0	0	0	0	0	0	0	0	0	0	0
GEM_3300003649_3	39.0392	-122.421	US	United States of America	Clearlake	1310249	143	11549	Bacteria;Firmicutes_B;Moorellia;Moorellales;Moorellaceae;													96.32	1.98	no	0	1	1	0	0	0	0	0	0	0	0	0
GEM_3300025587_7	37.78	-122.42	US	United States of America	San Francisco	3471366	527	7220	Bacteria;Proteobacteria;Gammaproteobacteria;Betaproteobacteriales;													71.8	4.67	no	3	8	0	0	1	1	0	0	1	1	0	1
GEM_3300025587_8	37.78	-122.42	US	United States of America	San Francisco	3390073	56	93150	Bacteria;Proteobacteria;Gammaproteobacteria;Betaproteobacteriales;Rhodocyclaceae;													99.93	0.0	no	0	2	0	0	0	1	0	0	0	0	0	1
GEM_3300025587_9	37.78	-122.42	US	United States of America	San Francisco	3095440	287	13993	Bacteria;Actinobacteriota;Actinobacteria;Actinomycetales;Dermatophilaceae;GCA-2748155;													86.86	0.56	no	1	10	0	0	5	1	1	1	0	0	0	1
GEM_3300025587_16	37.78	-122.42	US	United States of America	San Francisco	2443904	159	20895	Bacteria;Firmicutes_A;Clostridia;Acetivibrionales;Acetivibrionaceae;DTU013;DTU013 sp2													86.89	0.24	no	2	9	0	0	1	0	0	0	0	1	0	5
GEM_3300025587_23	37.78	-122.42	US	United States of America	San Francisco	1821114	13	319596	Bacteria;Firmicutes_E;DTU015;D8A-2;D2;DTU015;GCA_001513185.1													95.42	0.01	no	0	5	1	0	2	0	0	0	0	0	0	2
GEM_3300025587_22	37.78	-122.42	US	United States of America	San Francisco	1857301	234	9650	Bacteria;Firmicutes_A;Clostridia;Oscillospirales;CAG-272;DTU078;													82.85	0.33	no	0	3	0	0	2	0	0	0	0	0	0	1
GEM_3300025587_21	37.78	-122.42	US	United States of America	San Francisco	1895329	287	7320	Bacteria;Bacteroidota;Bacteroidia;Bacteroidales;Bacteroidaceae;Prevotella;													64.33	0.06	no	0	3	0	0	1	1	0	0	0	0	0	1
GEM_3300025587_27	37.78	-122.42	US	United States of America	San Francisco	1415768	204	8176	Bacteria;Firmicutes_A;Clostridia;Lachnospirales;Lachnospiraceae;													85.15	0.02	no	0	4	0	0	0	0	0	0	0	2	0	2
GEM_3300025587_30	37.78	-122.42	US	United States of America	San Francisco	1257669	180	8131	Bacteria;Firmicutes;Bacilli;Lactobacillales;Streptococcaceae;Streptococcus;													66.22	0.52	no	1	5	0	0	1	0	0	0	0	2	0	1
GEM_3300025587_14	37.78	-122.42	US	United States of America	San Francisco	2508775	187	22438	Bacteria;Firmicutes_A;Clostridia;Tissierellales;Tepidimicrobiaceae;													96.78	2.48	no	1	6	0	0	2	0	0	1	0	1	0	1
GEM_3300025587_15	37.78	-122.42	US	United States of America	San Francisco	2542213	53	84751	Bacteria;Firmicutes_A;Clostridia;Acetivibrionales;Acetivibrionaceae;Herbivorax;Herbivorax saccincola													83.72	0.25	no	1	7	0	0	2	0	1	0	0	1	0	2
GEM_3300025587_13	37.78	-122.42	US	United States of America	San Francisco	2804280	92	50696	Bacteria;Firmicutes_B;Syntrophomonadia;Syntrophomonadales;Syntrophomonadaceae;DTU018;GCA_001513155.1													99.99	3.85	no	0	6	1	0	1	0	0	1	0	0	0	3
GEM_3300025587_18	37.78	-122.42	US	United States of America	San Francisco	2377808	25	159959	Bacteria;Firmicutes_A;Clostridia;Lachnospirales;Defluviitaleaceae;													87.74	0.0	no	0	6	0	0	2	0	0	0	0	1	0	3
GEM_3300005382_1	47.8507	-122.338	US	United States of America	Meadowdale	1306854	83	33418	Bacteria;Spirochaetota;Spirochaetia;Borreliales;													79.11	0.24	no	0	2	0	0	0	0	1	0	0	0	0	1
GEM_3300000111_6	47.8507	-122.338	US	United States of America	Meadowdale	1362775	44	40161	Bacteria;Proteobacteria;Alphaproteobacteria;Rhodobacterales;UBA8317;													87.3	0.09	no	0	0	0	0	0	0	0	0	0	0	0	0
GEM_3300005267_2	47.8507	-122.338	US	United States of America	Meadowdale	3855434	137	49586	Bacteria;Proteobacteria;Gammaproteobacteria;Pseudomonadales;Cellvibrionaceae;Teredinibacter;GCF_000966245.1													97.44	0.01	no	0	2	0	0	1	0	0	0	0	0	0	1
GEM_3300005267_1	47.8507	-122.338	US	United States of America	Meadowdale	5268817	503	14351	Bacteria;Proteobacteria;Gammaproteobacteria;Pseudomonadales;Cellvibrionaceae;Teredinibacter;													90.6	1.76	no	0	3	0	0	0	0	1	0	0	0	0	2
GEM_3300000107_2	47.8507	-122.338	US	United States of America	Meadowdale	2854604	261	16337	Bacteria;Proteobacteria;Gammaproteobacteria;Pseudomonadales;Cellvibrionaceae;Teredinibacter;													54.56	0.16	no	0	3	0	0	1	0	1	0	0	0	0	1
GEM_2199034002_3	37.7861	-122.319	US	United States of America	Oakland	2017759	6	470732	Bacteria;Firmicutes_A;Clostridia;Lachnospirales;Anaerotignaceae;UBA8514;UBA8514													88.36	0.89	no	0	4	0	0	1	1	0	0	0	0	0	2
GEM_2199034002_2	37.7861	-122.319	US	United States of America	Oakland	2625767	69	56406	Bacteria;Spirochaetota;Spirochaetia;Treponematales;UBA8932;UBA8932;UBA8932 sp3													91.44	0.63	no	0	4	0	0	2	0	0	0	0	1	0	1
GEM_2199034002_5	37.7861	-122.319	US	United States of America	Oakland	1507213	41	83237	Bacteria;Chloroflexota;Dehalococcoidia;Dehalococcoidales;Dehalococcoidaceae;Dehalococcoides;Dehalococcoides mccartyi													94.4	4.05	no	0	3	0	0	2	0	0	1	0	0	0	0
GEM_2199034002_4	37.7861	-122.319	US	United States of America	Oakland	2007595	302	7271	Bacteria;Desulfobacterota;Desulfovibrionia;Desulfovibrionales;Desulfovibrionaceae;Desulfovibrio;Desulfovibrio desulfuricans													55.11	1.82	no	0	3	1	0	0	1	0	0	0	0	0	1
GEM_3300021053_1	47.6519	-122.311	US	United States of America	Seattle	2734079	25	169636	Bacteria;Proteobacteria;Alphaproteobacteria;Sphingomonadales;Sphingomonadaceae;Ga0077559;													99.99	0.62	no	0	6	2	0	2	1	0	0	0	0	0	1
GEM_3300021059_3	47.6519	-122.311	US	United States of America	Seattle	2497405	45	91161	Bacteria;Proteobacteria;Alphaproteobacteria;Sphingomonadales;Sphingomonadaceae;Ga0077559;													97.24	0.03	no	0	6	2	0	2	1	0	0	0	0	0	1
GEM_3300021047_1	47.6519	-122.311	US	United States of America	Seattle	3178319	50	94954	Bacteria;Proteobacteria;Alphaproteobacteria;Caulobacterales;Hyphomonadaceae;													97.02	0.12	no	2	5	1	0	0	0	1	0	0	1	0	0
GEM_3300021049_3	47.6519	-122.311	US	United States of America	Seattle	2671559	58	66015	Bacteria;Proteobacteria;Alphaproteobacteria;Sphingomonadales;Sphingomonadaceae;Ga0077559;													99.98	1.1	no	0	5	2	0	1	1	0	0	0	0	0	1
GEM_3300021049_2	47.6519	-122.311	US	United States of America	Seattle	3137261	16	331194	Bacteria;Proteobacteria;Alphaproteobacteria;Caulobacterales;Hyphomonadaceae;													99.97	0.09	no	2	5	1	0	0	0	1	0	0	1	0	0
GEM_3300021058_3	47.6519	-122.311	US	United States of America	Seattle	2241038	291	8731	Bacteria;Proteobacteria;Gammaproteobacteria;Betaproteobacteriales;Methylophilaceae;Methylophilus;													84.9	2.14	no	0	2	0	0	1	1	0	0	0	0	0	0
GEM_3300014147_2	47.6519	-122.311	US	United States of America	Seattle	2677952	22	169624	Bacteria;Proteobacteria;Alphaproteobacteria;Sphingomonadales;Sphingomonadaceae;Ga0077559;													99.99	0.31	no	0	6	2	0	2	1	0	0	0	0	0	1
GEM_3300014500_2	47.6519	-122.311	US	United States of America	Seattle	2670228	23	160623	Bacteria;Proteobacteria;Alphaproteobacteria;Sphingomonadales;Sphingomonadaceae;Ga0077559;													99.99	0.32	no	0	6	2	0	2	1	0	0	0	0	0	1
GEM_3300014145_1	47.6519	-122.311	US	United States of America	Seattle	2662647	21	169624	Bacteria;Proteobacteria;Alphaproteobacteria;Sphingomonadales;Sphingomonadaceae;Ga0077559;													99.99	0.3	no	0	6	2	0	2	1	0	0	0	0	0	1
GEM_3300014146_2	47.6519	-122.311	US	United States of America	Seattle	2677023	19	169624	Bacteria;Proteobacteria;Alphaproteobacteria;Sphingomonadales;Sphingomonadaceae;Ga0077559;													99.99	0.27	no	0	6	2	0	2	1	0	0	0	0	0	1
GEM_3300014144_2	47.6519	-122.311	US	United States of America	Seattle	2725354	21	177663	Bacteria;Proteobacteria;Alphaproteobacteria;Sphingomonadales;Sphingomonadaceae;Ga0077559;													99.98	0.62	no	0	6	2	0	2	1	0	0	0	0	0	1
GEM_3300026194_24	47.6525	-122.305	US	United States of America	Seattle	1724596	12	297011	Bacteria;Cloacimonadota;Cloacimonadia;Cloacimonadales;Cloacimonadaceae;													66.89	0.44	no	0	0	0	0	0	0	0	0	0	0	0	0
GEM_3300026194_21	47.6525	-122.305	US	United States of America	Seattle	2099045	26	109134	Bacteria;Firmicutes_A;Clostridia;Christensenellales;CAG-74;DTU024;													97.74	0.5	no	1	5	0	0	2	0	0	0	0	0	0	2
GEM_3300026194_22	47.6525	-122.305	US	United States of America	Seattle	1920605	47	89832	Bacteria;Firmicutes_B;Syntrophomonadia;Syntrophomonadales;Syntrophomonadaceae;Syntrophomonas_B;													76.94	3.12	no	0	6	0	0	2	0	0	0	0	0	0	4
GEM_3300026194_28	47.6525	-122.305	US	United States of America	Seattle	1409268	129	16701	Bacteria;Firmicutes_A;Clostridia;Oscillospirales;Oscillospiraceae;													88.97	2.2	no	1	8	0	0	0	0	0	0	0	1	0	6
GEM_3300026194_8	47.6525	-122.305	US	United States of America	Seattle	3761085	60	99367	Bacteria;Acidobacteriota;UBA6911;UBA6911;UBA6911;													97.95	2.94	no	0	3	0	0	1	1	0	0	0	0	0	1
GEM_3300026194_5	47.6525	-122.305	US	United States of America	Seattle	4666270	534	10989	Bacteria;Planctomycetota;Phycisphaerae;SG8-4;SG8-4;PLanc-01;													94.15	3.44	no	0	1	0	0	0	0	0	0	0	1	0	0
GEM_3300026194_9	47.6525	-122.305	US	United States of America	Seattle	3755489	410	11849	Bacteria;Actinobacteriota;Actinobacteria;Corynebacteriales;Corynebacteriaceae;Rhodococcus;													83.35	0.9	no	0	4	0	0	1	1	1	0	0	0	0	1
GEM_3300026194_3	47.6525	-122.305	US	United States of America	Seattle	5009032	499	12937	Bacteria;Hydrogenedentota;Hydrogenedentia;Hydrogenedentiales;UBA2224;UBA2224;													94.66	3.79	no	1	3	0	0	2	0	0	0	0	0	0	0
GEM_3300026194_2	47.6525	-122.305	US	United States of America	Seattle	5155236	46	173241	Bacteria;Planctomycetota;Phycisphaerae;SG8-4;SG8-4;PLanc-01;													88.61	1.68	no	0	4	0	0	1	1	0	1	0	1	0	0
GEM_3300026194_30	47.6525	-122.305	US	United States of America	Seattle	1370078	196	8299	Bacteria;Firmicutes_B;Syntrophomonadia;Syntrophomonadales;DTU052;													59.47	1.45	no	0	8	0	0	0	0	0	0	0	0	0	8
GEM_3300026194_35	47.6525	-122.305	US	United States of America	Seattle	1082002	58	38625	Bacteria;Synergistota;Synergistia;Synergistales;Synergistaceae;Syner-03;GCA_002306075.1													53.88	0.18	no	0	2	0	0	2	0	0	0	0	0	0	0
GEM_3300026194_19	47.6525	-122.305	US	United States of America	Seattle	2171493	90	39209	Bacteria;Firmicutes_B;Syntrophomonadia;Syntrophomonadales;Syntrophomonadaceae;													83.75	4.48	no	0	4	0	0	1	0	0	1	0	0	0	2
GEM_3300026194_16	47.6525	-122.305	US	United States of America	Seattle	2355319	153	22047	Bacteria;Planctomycetota;Phycisphaerae;SG8-4;SG8-4;													86.8	0.71	no	0	1	0	0	1	0	0	0	0	0	0	0
GEM_3300026195_27	47.6525	-122.305	US	United States of America	Seattle	1514891	66	35775	Bacteria;Firmicutes_B;Syntrophomonadia;Syntrophomonadales;Syntrophomonadaceae;													55.82	0.45	no	0	3	0	0	1	0	0	1	0	0	0	1
GEM_3300026195_9	47.6525	-122.305	US	United States of America	Seattle	3664149	369	12181	Bacteria;Actinobacteriota;Actinobacteria;Corynebacteriales;Corynebacteriaceae;Rhodococcus;													88.69	1.65	no	0	5	0	0	2	1	1	0	0	0	0	1
GEM_3300026195_23	47.6525	-122.305	US	United States of America	Seattle	1744747	19	120799	Bacteria;Firmicutes_A;Clostridia;Christensenellales;CAG-74;DTU024;													75.2	0.35	no	1	5	0	0	2	0	0	0	0	0	0	2
GEM_3300026195_25	47.6525	-122.305	US	United States of America	Seattle	1602714	143	15330	Bacteria;Firmicutes_A;Clostridia;Oscillospirales;Oscillospiraceae;													86.91	0.97	no	1	8	0	0	1	0	0	0	0	1	0	5
GEM_3300026195_29	47.6525	-122.305	US	United States of America	Seattle	1441629	194	8779	Bacteria;Firmicutes_B;Syntrophomonadia;Syntrophomonadales;DTU052;													61.88	2.54	no	0	3	0	0	1	0	0	0	0	0	0	2
GEM_3300026195_4	47.6525	-122.305	US	United States of America	Seattle	4885918	45	133218	Bacteria;Planctomycetota;Phycisphaerae;SG8-4;SG8-4;PLanc-01;													85.6	1.55	no	0	2	0	0	0	0	0	1	0	1	0	0
GEM_3300026195_3	47.6525	-122.305	US	United States of America	Seattle	5065193	422	17066	Bacteria;Hydrogenedentota;Hydrogenedentia;Hydrogenedentiales;UBA2224;UBA2224;													93.22	4.17	no	1	3	0	0	2	0	0	0	0	0	0	0
GEM_3300026195_31	47.6525	-122.305	US	United States of America	Seattle	1337136	26	109438	Bacteria;Firmicutes_B;Syntrophomonadia;Syntrophomonadales;Syntrophomonadaceae;Syntrophomonas_B;													57.8	0.08	no	0	5	0	0	1	0	0	1	0	0	0	3
GEM_3300026195_14	47.6525	-122.305	US	United States of America	Seattle	2620311	413	7003	Bacteria;Chloroflexota;													74.45	4.73	no	2	9	0	0	5	1	0	0	0	1	0	0
GEM_3300026195_15	47.6525	-122.305	US	United States of America	Seattle	2433957	162	22018	Bacteria;Planctomycetota;Phycisphaerae;SG8-4;SG8-4;													91.62	0.84	no	0	1	0	0	1	0	0	0	0	0	0	0
GEM_3300026195_12	47.6525	-122.305	US	United States of America	Seattle	3027490	51	94774	Bacteria;Verrucomicrobiota;Kiritimatiellae;LD1-PB3;Lenti-01;Lenti-01;													94.06	1.73	no	0	0	0	0	0	0	0	0	0	0	0	0
GEM_3300026195_10	47.6525	-122.305	US	United States of America	Seattle	3455943	159	41743	Bacteria;Actinobacteriota;Actinobacteria;Actinomycetales;Dermatophilaceae;													94.71	0.75	no	2	7	0	0	2	0	1	0	0	0	0	2
GEM_3300026195_18	47.6525	-122.305	US	United States of America	Seattle	2289167	24	127974	Bacteria;Cloacimonadota;Cloacimonadia;Cloacimonadales;Cloacimonadaceae;													96.41	0.31	no	0	0	0	0	0	0	0	0	0	0	0	0
GEM_3300026250_24	47.6525	-122.305	US	United States of America	Seattle	1729686	109	22699	Bacteria;Firmicutes_B;Syntrophomonadia;Syntrophomonadales;Syntrophomonadaceae;DTU018;GCA_002305535.1													70.62	2.07	no	0	3	0	0	1	0	0	0	0	0	0	2
GEM_3300026250_27	47.6525	-122.305	US	United States of America	Seattle	1373783	240	6357	Bacteria;Firmicutes_A;Clostridia;Saccharofermentanales;UBA5734;													61.66	0.56	no	1	2	1	0	0	0	0	0	0	0	0	0
GEM_3300026250_26	47.6525	-122.305	US	United States of America	Seattle	1488803	18	137166	Bacteria;Firmicutes_A;Clostridia;Christensenellales;CAG-74;DTU024;													66.81	0.01	no	1	5	0	0	2	0	0	0	0	0	0	2
GEM_3300026250_7	47.6525	-122.305	US	United States of America	Seattle	4085066	245	25843	Bacteria;Actinobacteriota;Actinobacteria;Corynebacteriales;Corynebacteriaceae;Rhodococcus;													88.59	3.19	no	0	4	0	0	1	1	1	0	0	0	0	1
GEM_3300026250_4	47.6525	-122.305	US	United States of America	Seattle	5249699	43	184137	Bacteria;Planctomycetota;Phycisphaerae;SG8-4;SG8-4;PLanc-01;													89.77	1.34	no	0	4	0	0	1	1	0	1	0	1	0	0
GEM_3300026250_5	47.6525	-122.305	US	United States of America	Seattle	5005990	324	21466	Bacteria;Hydrogenedentota;Hydrogenedentia;Hydrogenedentiales;UBA2224;UBA2224;													92.29	3.61	no	1	3	0	0	2	0	0	0	0	0	0	0
GEM_3300026250_9	47.6525	-122.305	US	United States of America	Seattle	3750450	46	102630	Bacteria;Acidobacteriota;UBA6911;UBA6911;UBA6911;													97.85	2.61	no	0	3	0	0	1	1	0	0	0	0	0	1
GEM_3300026250_10	47.6525	-122.305	US	United States of America	Seattle	3557262	183	37542	Bacteria;Actinobacteriota;Actinobacteria;Actinomycetales;Dermatophilaceae;													96.85	1.9	no	1	6	0	0	2	0	1	0	0	0	0	2
GEM_3300026250_13	47.6525	-122.305	US	United States of America	Seattle	2994608	64	69343	Bacteria;Verrucomicrobiota;Kiritimatiellae;LD1-PB3;Lenti-01;Lenti-01;													93.24	3.26	no	0	0	0	0	0	0	0	0	0	0	0	0
GEM_3300026250_14	47.6525	-122.305	US	United States of America	Seattle	2860926	124	36868	Bacteria;Planctomycetota;Phycisphaerae;SG8-4;SG8-4;													99.96	0.38	no	0	1	0	0	1	0	0	0	0	0	0	0
GEM_3300026250_19	47.6525	-122.305	US	United States of America	Seattle	2041608	19	140832	Bacteria;Cloacimonadota;Cloacimonadia;Cloacimonadales;Cloacimonadaceae;													82.32	0.38	no	0	0	0	0	0	0	0	0	0	0	0	0
GEM_3300026250_33	47.6525	-122.305	US	United States of America	Seattle	1168566	133	11708	Bacteria;Synergistota;Synergistia;Synergistales;Synergistaceae;Syner-03;GCA_002306075.1													60.86	0.27	no	0	2	0	0	2	0	0	0	0	0	0	0
GEM_3300026252_8	47.6525	-122.305	US	United States of America	Seattle	3745940	41	103598	Bacteria;Acidobacteriota;UBA6911;UBA6911;UBA6911;													96.69	2.69	no	0	3	0	0	1	1	0	0	0	0	0	1
GEM_3300026252_4	47.6525	-122.305	US	United States of America	Seattle	4337601	264	24614	Bacteria;Actinobacteriota;Actinobacteria;Corynebacteriales;Corynebacteriaceae;Rhodococcus;													98.92	1.62	no	0	4	0	0	1	1	1	0	0	0	0	1
GEM_3300026252_5	47.6525	-122.305	US	United States of America	Seattle	4080878	376	14288	Bacteria;Planctomycetota;Phycisphaerae;SG8-4;SG8-4;PLanc-01;													85.6	3.3	no	0	2	0	0	0	1	0	0	0	1	0	0
GEM_3300026252_3	47.6525	-122.305	US	United States of America	Seattle	5250509	303	27608	Bacteria;Hydrogenedentota;Hydrogenedentia;Hydrogenedentiales;UBA2224;UBA2224;													95.67	2.84	no	1	3	0	0	2	0	0	0	0	0	0	0
GEM_3300026252_30	47.6525	-122.305	US	United States of America	Seattle	1765234	22	146199	Bacteria;Firmicutes_A;Clostridia;Christensenellales;CAG-74;DTU024;													77.13	0.5	no	1	6	0	0	3	0	0	0	0	0	0	2
GEM_3300026252_31	47.6525	-122.305	US	United States of America	Seattle	1569064	269	5837	Bacteria;Firmicutes_A;Clostridia;Saccharofermentanales;UBA5734;													62.98	0.72	no	2	4	1	0	0	0	0	0	0	1	0	0
GEM_3300026252_14	47.6525	-122.305	US	United States of America	Seattle	3050115	51	97174	Bacteria;Verrucomicrobiota;Kiritimatiellae;LD1-PB3;Lenti-01;Lenti-01;													93.65	2.0	no	0	0	0	0	0	0	0	0	0	0	0	0
GEM_3300026252_15	47.6525	-122.305	US	United States of America	Seattle	2955471	143	35946	Bacteria;Planctomycetota;Phycisphaerae;SG8-4;SG8-4;													99.97	0.76	no	0	1	0	0	1	0	0	0	0	0	0	0
GEM_3300026252_13	47.6525	-122.305	US	United States of America	Seattle	3177267	146	39802	Bacteria;Actinobacteriota;Actinobacteria;Actinomycetales;Dermatophilaceae;													91.87	0.31	no	1	6	0	0	2	0	1	0	0	0	0	2
GEM_3300026252_34	47.6525	-122.305	US	United States of America	Seattle	1446342	101	20662	Bacteria;Synergistota;Synergistia;Synergistales;Synergistaceae;Syner-03;GCA_002306075.1													76.26	0.48	no	0	2	0	0	2	0	0	0	0	0	0	0
GEM_3300026252_38	47.6525	-122.305	US	United States of America	Seattle	1265907	152	10038	Bacteria;Thermotogota;Thermotogae;Petrotogales;Kosmotogaceae;Mesotoga;GCA_002305955.1													51.44	0.13	no	0	2	0	0	1	0	0	0	0	0	0	1
GEM_3300026252_24	47.6525	-122.305	US	United States of America	Seattle	2132671	66	59543	Bacteria;Firmicutes_B;Syntrophomonadia;Syntrophomonadales;Syntrophomonadaceae;Syntrophomonas_B;													78.33	3.67	no	0	6	0	0	1	0	0	0	0	1	0	4
GEM_3300026252_22	47.6525	-122.305	US	United States of America	Seattle	2382117	23	141068	Bacteria;Cloacimonadota;Cloacimonadia;Cloacimonadales;Cloacimonadaceae;													96.75	0.31	no	0	0	0	0	0	0	0	0	0	0	0	0
GEM_3300026252_21	47.6525	-122.305	US	United States of America	Seattle	2401299	112	32913	Bacteria;Actinobacteriota;Thermoleophilia;RBG-16-64-13;RBG-16-64-13;RBG-16-64-13;													97.6	3.64	no	0	5	0	0	2	1	1	0	0	0	0	1
GEM_3300026252_25	47.6525	-122.305	US	United States of America	Seattle	2026051	240	10737	Bacteria;Firmicutes_B;Syntrophomonadia;Syntrophomonadales;Syntrophomonadaceae;													85.03	0.8	no	0	3	0	0	0	0	0	1	0	0	0	2
GEM_3300026198_5	47.6525	-122.305	US	United States of America	Seattle	4250186	60	151825	Bacteria;Armatimonadota;UBA5377;UBA1398;UBA1398;UBA1398;GCA_002305165.1													98.69	0.98	no	0	4	1	0	1	0	0	0	0	0	0	2
GEM_3300026198_4	47.6525	-122.305	US	United States of America	Seattle	4950307	43	164201	Bacteria;Planctomycetota;Phycisphaerae;SG8-4;SG8-4;PLanc-01;													81.79	2.42	no	0	2	0	0	0	0	0	1	0	1	0	0
GEM_3300026198_8	47.6525	-122.305	US	United States of America	Seattle	3789140	408	11570	Bacteria;Actinobacteriota;Actinobacteria;Corynebacteriales;Corynebacteriaceae;Rhodococcus;													84.06	0.27	no	0	3	0	0	0	1	1	0	0	0	0	1
GEM_3300026198_24	47.6525	-122.305	US	United States of America	Seattle	1631775	103	28473	Bacteria;Firmicutes_B;Syntrophomonadia;Syntrophomonadales;Syntrophomonadaceae;													55.3	1.85	no	0	4	0	0	1	0	0	1	0	1	0	1
GEM_3300026198_28	47.6525	-122.305	US	United States of America	Seattle	1224431	20	202766	Bacteria;Firmicutes_B;Syntrophomonadia;Syntrophomonadales;Syntrophomonadaceae;UBA1368;GCA_002305965.1													50.99	0.06	no	0	6	1	0	1	0	0	0	0	0	0	4
GEM_3300026198_32	47.6525	-122.305	US	United States of America	Seattle	928040	148	6926	Bacteria;Spirochaetota;Spirochaetia;Sphaerochaetales;Sphaerochaetaceae;Sphaerochaeta;GCA_001604325.1													56.79	0.88	no	0	0	0	0	0	0	0	0	0	0	0	0
GEM_3300026198_19	47.6525	-122.305	US	United States of America	Seattle	1856159	178	13675	Bacteria;Firmicutes_A;Clostridia;Christensenellales;CAG-74;DTU024;													78.21	4.83	no	0	4	0	0	2	0	0	0	0	0	0	2
GEM_3300026198_11	47.6525	-122.305	US	United States of America	Seattle	2670986	42	112443	Bacteria;UBP3;UBA1439;UBA1439;UBA1439;UBA1439;GCA_002329605.1													96.57	1.39	no	0	2	0	0	2	0	0	0	0	0	0	0
GEM_3300026198_10	47.6525	-122.305	US	United States of America	Seattle	3396048	163	41472	Bacteria;Actinobacteriota;Actinobacteria;Actinomycetales;Dermatophilaceae;													97.44	0.24	no	1	6	0	0	2	0	1	0	0	0	0	2
GEM_3300026198_15	47.6525	-122.305	US	United States of America	Seattle	2214111	29	89079	Bacteria;Cloacimonadota;Cloacimonadia;Cloacimonadales;Cloacimonadaceae;													95.19	0.32	no	0	0	0	0	0	0	0	0	0	0	0	0
GEM_3300026255_42	47.6525	-122.305	US	United States of America	Seattle	1127864	182	6388	Bacteria;Spirochaetota;Spirochaetia;Sphaerochaetales;Sphaerochaetaceae;Sphaerochaeta;GCA_001604325.1													65.08	1.4	no	0	1	0	0	0	0	0	0	0	1	0	0
GEM_3300026255_26	47.6525	-122.305	US	United States of America	Seattle	1713750	154	15775	Bacteria;Firmicutes_A;Clostridia;Oscillospirales;													65.66	0.23	no	1	5	1	0	1	0	0	0	0	1	0	1
GEM_3300026255_22	47.6525	-122.305	US	United States of America	Seattle	2023598	42	81959	Bacteria;Firmicutes_A;Clostridia;Christensenellales;CAG-74;DTU024;													94.14	0.3	no	1	5	0	0	2	0	0	0	0	0	0	2
GEM_3300026255_23	47.6525	-122.305	US	United States of America	Seattle	1879491	74	40511	Bacteria;Firmicutes_A;Clostridia;Christensenellales;CAG-74;DTU024;													67.06	0.23	no	0	4	0	0	2	0	0	0	0	0	0	2
GEM_3300026255_21	47.6525	-122.305	US	United States of America	Seattle	2217069	183	16347	Bacteria;Planctomycetota;Phycisphaerae;SG8-4;SG8-4;													85.44	1.22	no	0	1	0	0	1	0	0	0	0	0	0	0
GEM_3300026255_28	47.6525	-122.305	US	United States of America	Seattle	1682446	12	297011	Bacteria;Cloacimonadota;Cloacimonadia;Cloacimonadales;Cloacimonadaceae;													68.66	0.47	no	0	0	0	0	0	0	0	0	0	0	0	0
GEM_3300026255_6	47.6525	-122.305	US	United States of America	Seattle	5312662	42	187036	Bacteria;Planctomycetota;Phycisphaerae;SG8-4;SG8-4;PLanc-01;													95.59	1.48	no	0	4	0	0	1	1	0	1	0	1	0	0
GEM_3300026255_8	47.6525	-122.305	US	United States of America	Seattle	4354613	73	123663	Bacteria;Armatimonadota;UBA5377;UBA1398;UBA1398;UBA1398;GCA_002305165.1													99.18	0.77	no	0	4	1	0	1	0	0	0	0	0	0	2
GEM_3300026255_12	47.6525	-122.305	US	United States of America	Seattle	3511138	162	38139	Bacteria;Actinobacteriota;Actinobacteria;Actinomycetales;Dermatophilaceae;													97.79	3.27	no	1	6	0	0	2	0	1	0	0	0	0	2
GEM_3300026255_11	47.6525	-122.305	US	United States of America	Seattle	3903380	378	12813	Bacteria;Actinobacteriota;Actinobacteria;Corynebacteriales;Corynebacteriaceae;Rhodococcus;													87.65	2.18	no	0	4	0	0	1	1	1	0	0	0	0	1
GEM_3300026255_16	47.6525	-122.305	US	United States of America	Seattle	2660492	43	104099	Bacteria;UBP3;UBA1439;UBA1439;UBA1439;UBA1439;GCA_002329605.1													96.64	1.46	no	0	2	0	0	2	0	0	0	0	0	0	0
GEM_3300026255_15	47.6525	-122.305	US	United States of America	Seattle	2677621	174	22632	Bacteria;Bacteroidota;Bacteroidia;Bacteroidales;vadinHA17;SR-FBR-E99;													87.12	0.4	no	0	3	0	0	2	0	0	0	0	0	0	1
GEM_3300026255_14	47.6525	-122.305	US	United States of America	Seattle	2701080	178	28526	Bacteria;Acidobacteriota;UBA6911;UBA6911;UBA6911;													91.49	2.75	no	0	3	0	0	1	1	0	0	0	0	0	1
GEM_3300026255_18	47.6525	-122.305	US	United States of America	Seattle	2485659	232	15529	Bacteria;Bacteroidota;Bacteroidia;Bacteroidales;Prolixibacteraceae;6E;GCA_002304925.1													73.02	1.92	no	0	0	0	0	0	0	0	0	0	0	0	0
GEM_3300026255_30	47.6525	-122.305	US	United States of America	Seattle	1472790	179	10622	Bacteria;Firmicutes_A;Clostridia;Christensenellales;CAG-74;UBA1038;													64.12	0.6	no	0	5	0	0	2	0	1	0	0	0	0	2
GEM_3300026255_33	47.6525	-122.305	US	United States of America	Seattle	1434470	40	129205	Bacteria;Firmicutes_B;Syntrophomonadia;Syntrophomonadales;Syntrophomonadaceae;UBA1368;GCA_002305965.1													58.38	0.45	no	0	6	1	0	0	0	0	0	0	0	0	5
GEM_3300009773_20	47.6525	-122.305	US	United States of America	Seattle	2893123	327	11172	Bacteria;Proteobacteria;Gammaproteobacteria;Xanthomonadales;Xanthomonadaceae;Luteimonas;													84.12	2.78	no	2	8	2	0	0	1	1	0	0	1	0	1
GEM_3300009773_24	47.6525	-122.305	US	United States of America	Seattle	2750908	204	20369	Bacteria;Chloroflexota;Anaerolineae;UBA1429;UBA1429;													99.77	3.11	no	3	8	0	0	3	0	0	0	0	0	0	2
GEM_3300009773_25	47.6525	-122.305	US	United States of America	Seattle	2673741	377	7972	Bacteria;Chloroflexota;Anaerolineae;													84.21	2.36	no	2	7	0	0	3	1	0	0	0	1	0	0
GEM_3300009773_26	47.6525	-122.305	US	United States of America	Seattle	2558868	115	34130	Bacteria;Acidobacteriota;UBA6911;UBA6911;UBA6911;													93.73	1.22	no	0	2	0	0	0	1	0	0	0	0	0	1
GEM_3300009773_28	47.6525	-122.305	US	United States of America	Seattle	2422722	82	37987	Bacteria;Planctomycetota;Phycisphaerae;SG8-4;SG8-4;													88.06	0.59	no	0	1	0	0	1	0	0	0	0	0	0	0
GEM_3300009773_21	47.6525	-122.305	US	United States of America	Seattle	2908668	66	64003	Bacteria;Bacteroidota;Bacteroidia;Bacteroidales;Prolixibacteraceae;6E;GCA_002304925.1													92.6	1.51	no	0	2	0	0	1	0	0	0	0	0	0	1
GEM_3300009773_27	47.6525	-122.305	US	United States of America	Seattle	2464321	98	45304	Bacteria;Chloroflexota;Anaerolineae;UBA1429;UBA1429;													97.75	1.18	no	2	5	0	0	2	0	0	0	0	0	0	1
GEM_3300009773_66	47.6525	-122.305	US	United States of America	Seattle	1118622	118	14171	Bacteria;Synergistota;Synergistia;Synergistales;Synergistaceae;Syner-03;GCA_002306075.1													59.77	1.19	no	0	1	0	0	1	0	0	0	0	0	0	0
GEM_3300009773_46	47.6525	-122.305	US	United States of America	Seattle	1640721	150	17443	Bacteria;Firmicutes_A;Clostridia;Saccharofermentanales;Saccharofermentanaceae;													72.53	2.59	no	0	6	1	0	2	0	0	0	0	0	0	3
GEM_3300009773_83	47.6525	-122.305	US	United States of America	Seattle	925345	136	8014	Bacteria;Firmicutes_A;Clostridia;Saccharofermentanales;DTU023;													66.17	0.76	no	0	1	0	0	1	0	0	0	0	0	0	0
GEM_3300009773_17	47.6525	-122.305	US	United States of America	Seattle	3216630	461	8070	Bacteria;Planctomycetota;Phycisphaerae;													77.26	3.13	no	0	0	0	0	0	0	0	0	0	0	0	0
GEM_3300009773_37	47.6525	-122.305	US	United States of America	Seattle	1912535	263	8219	Bacteria;Actinobacteriota;Thermoleophilia;RBG-16-64-13;RBG-16-64-13;RBG-16-64-13;													76.88	2.08	no	0	4	0	0	1	0	1	0	0	0	0	2
GEM_3300009773_35	47.6525	-122.305	US	United States of America	Seattle	2142139	57	77815	Bacteria;Firmicutes_A;Clostridia;Oscillospirales;													95.17	0.21	no	1	6	1	0	1	0	0	0	0	1	0	2
GEM_3300009773_38	47.6525	-122.305	US	United States of America	Seattle	1876518	310	6319	Bacteria;Actinobacteriota;Actinobacteria;Actinomycetales;Dermatophilaceae;Tetrasphaera;													59.5	0.22	no	1	4	0	0	2	0	0	0	0	0	0	1
GEM_3300009773_19	47.6525	-122.305	US	United States of America	Seattle	2967025	120	42770	Bacteria;Bacteroidota;Bacteroidia;Bacteroidales;vadinHA17;SR-FBR-E99;													93.04	0.35	no	0	2	0	0	1	0	0	0	0	0	0	1
GEM_3300009773_18	47.6525	-122.305	US	United States of America	Seattle	2958309	359	10072	Bacteria;Planctomycetota;Planctomycetes;Pirellulales;Thermoguttaceae;													67.16	1.3	no	0	1	0	0	0	0	0	0	0	0	0	1
GEM_3300009773_13	47.6525	-122.305	US	United States of America	Seattle	3962818	33	241904	Bacteria;Bacteroidota;Bacteroidia;Bacteroidales;Prolixibacteraceae;6E;													99.99	4.36	no	0	1	0	0	0	0	0	0	0	0	0	1
GEM_3300009773_15	47.6525	-122.305	US	United States of America	Seattle	3814465	390	12248	Bacteria;Chloroflexota;Anaerolineae;Promineofilales;													79.23	4.35	no	4	12	1	0	5	0	0	0	0	0	0	2
GEM_3300009773_14	47.6525	-122.305	US	United States of America	Seattle	3846936	396	12990	Bacteria;Actinobacteriota;Actinobacteria;Corynebacteriales;Corynebacteriaceae;Rhodococcus;													87.87	1.88	no	0	5	0	0	2	1	1	0	0	0	0	1
GEM_3300009773_16	47.6525	-122.305	US	United States of America	Seattle	3324874	294	15351	Bacteria;Armatimonadota;UBA5377;UBA1398;UBA1398;UBA1398;GCA_002305165.1													75.82	1.49	no	0	3	1	0	0	0	0	0	0	0	0	2
GEM_3300009773_50	47.6525	-122.305	US	United States of America	Seattle	1491360	231	7377	Bacteria;Spirochaetota;Spirochaetia;Treponematales;Treponemataceae;													60.07	0.14	no	1	1	0	0	0	0	0	0	0	0	0	0
GEM_3300009773_53	47.6525	-122.305	US	United States of America	Seattle	1483110	107	22007	Bacteria;Firmicutes_A;Clostridia;Christensenellales;CAG-74;DTU024;													67.5	0.48	no	0	4	0	0	2	0	0	0	0	0	0	2
GEM_3300009773_52	47.6525	-122.305	US	United States of America	Seattle	1509295	238	6888	Bacteria;Firmicutes_A;Clostridia;Saccharofermentanales;UBA5734;													58.0	1.11	no	1	3	1	0	0	0	0	0	0	1	0	0
GEM_3300009773_59	47.6525	-122.305	US	United States of America	Seattle	1366486	61	50342	Bacteria;Synergistota;Synergistia;Synergistales;Thermovirgaceae;58-81;													76.45	2.06	no	0	1	0	0	1	0	0	0	0	0	0	0
GEM_3300009773_58	47.6525	-122.305	US	United States of America	Seattle	1285586	142	12479	Bacteria;Spirochaetota;Spirochaetia;Sphaerochaetales;Sphaerochaetaceae;Sphaerochaeta;GCA_001604325.1													89.13	0.26	no	0	0	0	0	0	0	0	0	0	0	0	0
GEM_3300009773_29	47.6525	-122.305	US	United States of America	Seattle	2329811	49	70601	Bacteria;UBP3;UBA1439;UBA1439;UBA1439;UBA1439;GCA_002329605.1													90.28	0.64	no	0	2	0	0	2	0	0	0	0	0	0	0
GEM_3300009770_58	47.6525	-122.305	US	United States of America	Seattle	1220313	15	116058	Bacteria;Cloacimonadota;Cloacimonadia;Cloacimonadales;Cloacimonadaceae;													56.01	0.08	no	0	0	0	0	0	0	0	0	0	0	0	0
GEM_3300009770_59	47.6525	-122.305	US	United States of America	Seattle	1171093	130	11241	Bacteria;Synergistota;Synergistia;Synergistales;Synergistaceae;Syner-03;GCA_002306075.1													58.41	1.51	no	0	0	0	0	0	0	0	0	0	0	0	0
GEM_3300009770_50	47.6525	-122.305	US	United States of America	Seattle	1410393	179	8605	Bacteria;Actinobacteriota;Thermoleophilia;RBG-16-64-13;RBG-16-64-13;RBG-16-64-13;													77.17	0.52	no	0	3	0	0	1	0	0	0	0	0	0	2
GEM_3300009770_51	47.6525	-122.305	US	United States of America	Seattle	1371795	101	17136	Bacteria;Firmicutes_A;Clostridia;Christensenellales;CAG-74;DTU024;													66.8	0.52	no	0	3	0	0	1	0	0	0	0	0	0	2
GEM_3300009770_54	47.6525	-122.305	US	United States of America	Seattle	1272065	192	7301	Bacteria;Bacteroidota;Bacteroidia;Bacteroidales;UBA932;DMER64;GCA_001512865.1													67.15	1.15	no	0	2	0	0	1	0	0	0	0	0	0	1
GEM_3300009770_17	47.6525	-122.305	US	United States of America	Seattle	3400964	298	15955	Bacteria;Armatimonadota;UBA5377;UBA1398;UBA1398;UBA1398;GCA_002305165.1													74.75	0.82	no	0	3	1	0	0	0	0	0	0	0	0	2
GEM_3300009770_15	47.6525	-122.305	US	United States of America	Seattle	3721719	382	12401	Bacteria;Actinobacteriota;Actinobacteria;Corynebacteriales;Corynebacteriaceae;Rhodococcus;													86.79	0.76	no	0	4	0	0	2	1	1	0	0	0	0	0
GEM_3300009770_13	47.6525	-122.305	US	United States of America	Seattle	3791619	38	158849	Bacteria;Bacteroidota;Bacteroidia;Bacteroidales;Prolixibacteraceae;6E;													99.89	0.01	no	0	1	0	0	0	0	0	0	0	0	0	1
GEM_3300009770_19	47.6525	-122.305	US	United States of America	Seattle	3192613	181	28254	Bacteria;Bacteroidota;Bacteroidia;Bacteroidales;Prolixibacteraceae;6E;GCA_002304925.1													93.84	0.74	no	0	1	0	0	0	0	0	0	0	0	0	1
GEM_3300009770_38	47.6525	-122.305	US	United States of America	Seattle	1995153	147	20215	Bacteria;Chloroflexota;Anaerolineae;UBA1429;UBA1429;													82.9	0.18	no	1	4	0	0	2	0	0	0	0	0	0	1
GEM_3300009770_32	47.6525	-122.305	US	United States of America	Seattle	2249019	51	70601	Bacteria;UBP3;UBA1439;UBA1439;UBA1439;UBA1439;GCA_002329605.1													84.46	0.63	no	0	2	0	0	2	0	0	0	0	0	0	0
GEM_3300009770_34	47.6525	-122.305	US	United States of America	Seattle	2132329	136	21996	Bacteria;Verrucomicrobiota;Kiritimatiellae;LD1-PB3;Lenti-01;Lenti-01;													84.93	1.1	no	0	0	0	0	0	0	0	0	0	0	0	0
GEM_3300009770_49	47.6525	-122.305	US	United States of America	Seattle	1411111	89	21588	Bacteria;Firmicutes_B;Syntrophomonadia;Syntrophomonadales;Syntrophomonadaceae;UBA1368;GCA_002305965.1													56.27	0.27	no	0	7	1	0	1	0	0	0	0	0	0	5
GEM_3300009770_44	47.6525	-122.305	US	United States of America	Seattle	1616431	241	7263	Bacteria;Actinobacteriota;Actinobacteria;Actinomycetales;Cellulomonadaceae;													76.03	0.08	no	0	5	1	0	2	0	0	0	0	0	0	2
GEM_3300009770_42	47.6525	-122.305	US	United States of America	Seattle	1820312	296	6533	Bacteria;Actinobacteriota;Actinobacteria;Actinomycetales;Dermatophilaceae;Tetrasphaera;													57.86	0.1	no	1	5	0	0	2	0	1	0	0	0	0	1
GEM_3300009770_41	47.6525	-122.305	US	United States of America	Seattle	1857748	110	28468	Bacteria;Firmicutes_A;Clostridia;Oscillospirales;													85.51	0.07	no	1	5	1	0	1	0	0	0	0	1	0	1
GEM_3300009770_27	47.6525	-122.305	US	United States of America	Seattle	2458126	194	17476	Bacteria;Planctomycetota;Phycisphaerae;SG8-4;SG8-4;													86.86	0.21	no	0	1	0	0	1	0	0	0	0	0	0	0
GEM_3300009770_21	47.6525	-122.305	US	United States of America	Seattle	2809633	189	23163	Bacteria;Bacteroidota;Bacteroidia;Bacteroidales;vadinHA17;SR-FBR-E99;													90.57	0.2	no	0	3	0	0	2	0	0	0	0	0	0	1
GEM_3300026311_108	47.6525	-122.305	US	United States of America	Seattle	906306	70	18141	Bacteria;Patescibacteria;Microgenomatia;UBA1400;Pacebacteraceae;													82.31	0.83	no	0	2	1	0	0	0	0	0	0	0	0	1
GEM_3300026311_31	47.6525	-122.305	US	United States of America	Seattle	2828263	79	53254	Bacteria;Planctomycetota;Phycisphaerae;SG8-4;SG8-4;													99.83	0.44	no	0	1	0	0	1	0	0	0	0	0	0	0
GEM_3300026311_20	47.6525	-122.305	US	United States of America	Seattle	3352154	34	146549	Bacteria;Desulfobacterota;Syntrophia;Syntrophales;Smithellaceae;UBA8904;													100.0	1.51	no	0	2	0	0	1	0	0	0	0	0	0	1
GEM_3300026311_27	47.6525	-122.305	US	United States of America	Seattle	2909906	15	380195	Bacteria;Bacteroidota;Bacteroidia;Bacteroidales;Prolixibacteraceae;6E;													71.15	0.22	no	0	0	0	0	0	0	0	0	0	0	0	0
GEM_3300026311_29	47.6525	-122.305	US	United States of America	Seattle	2847643	35	119688	Bacteria;Firmicutes_A;Clostridia;Oscillospirales;DTU089;UBA1447;													97.55	1.61	no	1	4	0	0	1	0	0	1	0	0	0	1
GEM_3300026311_28	47.6525	-122.305	US	United States of America	Seattle	2895067	139	35983	Bacteria;Myxococcota;UBA9042;													83.44	2.39	no	0	1	0	0	1	0	0	0	0	0	0	0
GEM_3300026311_43	47.6525	-122.305	US	United States of America	Seattle	2502859	52	107833	Bacteria;Firmicutes_B;Syntrophomonadia;Syntrophomonadales;Syntrophomonadaceae;UBA1368;GCA_002305965.1													90.72	2.9	no	0	11	1	0	3	0	0	1	0	1	0	5
GEM_3300026311_47	47.6525	-122.305	US	United States of America	Seattle	2406296	18	150876	Bacteria;Cloacimonadota;Cloacimonadia;Cloacimonadales;Cloacimonadaceae;													96.8	0.31	no	0	0	0	0	0	0	0	0	0	0	0	0
GEM_3300026311_46	47.6525	-122.305	US	United States of America	Seattle	2356531	151	25092	Bacteria;Spirochaetota;Spirochaetia;Treponematales;Treponemataceae;													91.46	1.74	no	1	3	1	0	0	0	0	0	0	0	0	1
GEM_3300026311_44	47.6525	-122.305	US	United States of America	Seattle	2491666	109	38081	Bacteria;Bacteroidota;Bacteroidia;Bacteroidales;Marinilabiliaceae;Geofilum;GCA_002411385.1													98.91	0.52	no	0	2	0	0	1	0	0	0	0	0	0	1
GEM_3300026311_69	47.6525	-122.305	US	United States of America	Seattle	1789436	51	75077	Bacteria;Firmicutes_A;Clostridia;Saccharofermentanales;DTU023;													89.43	0.46	no	0	1	0	0	1	0	0	0	0	0	0	0
GEM_3300026311_68	47.6525	-122.305	US	United States of America	Seattle	1856482	144	17156	Bacteria;Firmicutes_A;Clostridia;Oscillospirales;Oscillospiraceae;													87.28	0.45	no	0	4	0	0	3	0	0	0	0	0	0	1
GEM_3300026311_21	47.6525	-122.305	US	United States of America	Seattle	3130020	435	8401	Bacteria;Verrucomicrobiota;Lentisphaeria;Victivallales;UBA1407;UBA1407;GCA_002305655.1													75.76	1.95	no	1	1	0	0	0	0	0	0	0	0	0	0
GEM_3300026311_25	47.6525	-122.305	US	United States of America	Seattle	3019482	40	163124	Bacteria;Bacteroidota;Bacteroidia;Bacteroidales;vadinHA17;SR-FBR-E99;													95.23	0.37	no	0	4	0	0	2	0	1	0	0	0	0	1
GEM_3300026311_26	47.6525	-122.305	US	United States of America	Seattle	2966106	95	65504	Bacteria;Bacteroidota;Bacteroidia;Bacteroidales;vadinHA17;LD21;													99.27	2.46	no	0	1	0	0	0	0	0	0	0	0	0	1
GEM_3300026311_9	47.6525	-122.305	US	United States of America	Seattle	4915765	172	43334	Bacteria;Fibrobacterota;Chitinivibrionia;Chitinivibrionales;Chitinispirillaceae;													96.82	4.17	no	0	6	0	0	4	0	1	1	0	0	0	0
GEM_3300026311_1	47.6525	-122.305	US	United States of America	Seattle	10239740	309	57004	Bacteria;Planctomycetota;Planctomycetes;Pirellulales;Thermoguttaceae;													98.06	4.1	no	0	4	0	0	0	0	1	0	0	2	0	1
GEM_3300026311_4	47.6525	-122.305	US	United States of America	Seattle	5951825	50	173241	Bacteria;Planctomycetota;Phycisphaerae;SG8-4;SG8-4;PLanc-01;													99.03	1.88	no	0	4	0	0	1	1	0	1	0	1	0	0
GEM_3300026311_135	47.6525	-122.305	US	United States of America	Seattle	496074	12	95474	Bacteria;Patescibacteria;Paceibacteria;UBA9983;Zambryskibacteraceae;													81.84	0.26	no	0	1	0	0	0	0	0	0	0	0	0	1
GEM_3300026311_90	47.6525	-122.305	US	United States of America	Seattle	1324938	124	12195	Bacteria;Firmicutes_A;Clostridia;Saccharofermentanales;DTU023;UBA4923;UBA4923 sp1													88.25	0.35	no	1	2	0	0	1	0	0	0	0	0	0	0
GEM_3300026311_91	47.6525	-122.305	US	United States of America	Seattle	1290027	38	68048	Bacteria;Omnitrophota;koll11;GIF10;UBA6249;UBA5776;UBA5776 sp1													94.26	0.04	no	0	2	1	0	1	0	0	0	0	0	0	0
GEM_3300026311_93	47.6525	-122.305	US	United States of America	Seattle	1274768	147	10713	Bacteria;Firmicutes_A;Clostridia;Peptostreptococcales;Anaerovoracaceae;UBA1422;													79.36	0.3	no	0	3	0	0	1	0	0	0	0	1	0	1
GEM_3300026311_99	47.6525	-122.305	US	United States of America	Seattle	1078580	162	7275	Bacteria;Firmicutes_A;Clostridia;Oscillospirales;DTU089;DTU053;													62.89	0.6	no	0	2	1	0	0	0	0	0	0	0	0	1
GEM_3300026311_54	47.6525	-122.305	US	United States of America	Seattle	2230763	169	20431	Bacteria;Firmicutes_B;Syntrophomonadia;Syntrophomonadales;Syntrophomonadaceae;UBA1368;													78.9	4.07	no	0	5	0	0	2	0	0	0	0	1	0	2
GEM_3300026311_59	47.6525	-122.305	US	United States of America	Seattle	2050861	152	18853	Bacteria;Firmicutes_B;Desulfotomaculia;Desulfotomaculales;Pelotomaculaceae;DTU098;GCA_002305915.1													75.38	2.29	no	0	2	0	0	2	0	0	0	0	0	0	0
GEM_3300026311_18	47.6525	-122.305	US	United States of America	Seattle	3298097	538	6576	Bacteria;Planctomycetota;Planctomycetes;Pirellulales;Thermoguttaceae;													80.52	3.1	no	0	0	0	0	0	0	0	0	0	0	0	0
GEM_3300026311_19	47.6525	-122.305	US	United States of America	Seattle	3382341	168	33988	Bacteria;Actinobacteriota;Actinobacteria;Actinomycetales;Dermatophilaceae;													95.79	3.8	no	1	6	0	0	2	0	1	0	0	0	0	2
GEM_3300026311_10	47.6525	-122.305	US	United States of America	Seattle	4382364	317	20916	Bacteria;Acidobacteriota;UBA6911;UBA6911;UBA6911;													98.16	4.67	no	1	6	0	0	2	1	1	0	0	0	0	1
GEM_3300026311_11	47.6525	-122.305	US	United States of America	Seattle	4275012	400	15893	Bacteria;Bacteroidota;Bacteroidia;Bacteroidales;Prolixibacteraceae;													94.05	3.78	no	0	4	0	0	1	1	1	0	0	0	0	1
GEM_3300026311_12	47.6525	-122.305	US	United States of America	Seattle	4270028	339	18532	Bacteria;Verrucomicrobiota;Lentisphaeria;Victivallales;UBA1407;													91.85	1.13	no	1	1	0	0	0	0	0	0	0	0	0	0
GEM_3300026311_16	47.6525	-122.305	US	United States of America	Seattle	3649171	426	9979	Bacteria;Actinobacteriota;Actinobacteria;Corynebacteriales;Corynebacteriaceae;Rhodococcus;													82.36	0.82	no	0	4	0	0	2	1	1	0	0	0	0	0
GEM_3300026311_17	47.6525	-122.305	US	United States of America	Seattle	3645360	25	236371	Bacteria;Bacteroidota;Bacteroidia;Bacteroidales;Prolixibacteraceae;6E;GCA_002304925.1													98.88	0.94	no	0	2	0	0	1	0	0	0	0	0	0	1
GEM_3300026311_37	47.6525	-122.305	US	United States of America	Seattle	2686654	184	23232	Bacteria;Firmicutes_B;Syntrophomonadia;Syntrophomonadales;Syntrophomonadaceae;DTU018;GCA_002305535.1													97.77	3.89	no	0	4	0	0	2	0	0	0	0	0	0	2
GEM_3300026311_39	47.6525	-122.305	US	United States of America	Seattle	2591607	111	50797	Bacteria;Firmicutes_B;Syntrophomonadia;Syntrophomonadales;Syntrophomonadaceae;													96.04	4.23	no	0	6	0	0	1	0	1	1	0	1	0	2
GEM_3300026311_55	47.6525	-122.305	US	United States of America	Seattle	2082271	291	7824	Bacteria;Thermotogota;Thermotogae;Petrotogales;Kosmotogaceae;Mesotoga;GCA_002305955.1													84.12	2.82	no	2	5	0	0	2	0	0	0	0	0	0	1
GEM_3300026311_57	47.6525	-122.305	US	United States of America	Seattle	1815379	110	25709	Bacteria;Bacteroidota;Bacteroidia;Bacteroidales;Bacteroidaceae;UBA1179;UBA1179 sp1													79.68	1.16	no	0	1	0	0	1	0	0	0	0	0	0	0
GEM_3300026311_50	47.6525	-122.305	US	United States of America	Seattle	2275565	28	128936	Bacteria;Firmicutes_A;Clostridia;Saccharofermentanales;Saccharofermentanaceae;													96.55	2.54	no	1	7	1	0	2	0	0	0	0	0	0	3
GEM_3300026311_51	47.6525	-122.305	US	United States of America	Seattle	2267183	267	10402	Bacteria;Firmicutes_A;Clostridia;UBA10946;													85.15	2.82	no	1	7	1	0	2	0	0	0	0	0	0	3
GEM_3300026311_52	47.6525	-122.305	US	United States of America	Seattle	2262070	115	34815	Bacteria;Firmicutes_B;Syntrophomonadia;Syntrophomonadales;Syntrophomonadaceae;Syntrophomonas_B;													82.56	2.11	no	0	8	0	0	2	0	0	1	0	0	0	5
GEM_3300026311_53	47.6525	-122.305	US	United States of America	Seattle	2253809	65	57621	Bacteria;Firmicutes_A;Clostridia;Oscillospirales;													95.7	0.19	no	1	5	1	0	1	0	0	0	0	1	0	1
GEM_3300026311_58	47.6525	-122.305	US	United States of America	Seattle	2044251	201	14203	Bacteria;Firmicutes_A;Clostridia;Christensenellales;CAG-74;DTU024;													74.36	0.42	no	0	4	0	0	2	0	0	0	0	0	0	2
GEM_3300026311_75	47.6525	-122.305	US	United States of America	Seattle	1738752	186	11985	Bacteria;Bacteroidota;Bacteroidia;Bacteroidales;UBA932;DMER64;													88.25	0.11	no	0	2	0	0	0	0	0	0	0	0	0	2
GEM_3300026311_79	47.6525	-122.305	US	United States of America	Seattle	1611647	38	62353	Bacteria;Synergistota;Synergistia;Synergistales;Synergistaceae;Syner-03;GCA_002306075.1													78.9	1.72	no	0	3	0	0	2	0	0	0	0	1	0	0
GEM_3300026311_74	47.6525	-122.305	US	United States of America	Seattle	1745082	74	30719	Bacteria;UBA10199;UBA10199;2-02-FULL-44-16;													97.03	2.81	no	0	1	0	0	1	0	0	0	0	0	0	0
GEM_3300026311_72	47.6525	-122.305	US	United States of America	Seattle	1703350	176	11883	Bacteria;Spirochaetota;Spirochaetia;Sphaerochaetales;Sphaerochaetaceae;Sphaerochaeta;GCA_001604325.1													95.63	2.23	no	0	1	0	0	0	0	0	0	0	1	0	0
GEM_3300026311_71	47.6525	-122.305	US	United States of America	Seattle	1774491	304	6145	Bacteria;Firmicutes_A;Clostridia;Saccharofermentanales;UBA5734;													69.58	0.17	no	2	4	1	0	1	0	0	0	0	0	0	0
GEM_3300026311_66	47.6525	-122.305	US	United States of America	Seattle	1929525	45	74101	Bacteria;Firmicutes_A;Clostridia;Saccharofermentanales;Saccharofermentanaceae;													79.57	0.27	no	0	8	1	0	2	1	0	1	0	0	0	3
GEM_3300026311_35	47.6525	-122.305	US	United States of America	Seattle	2702738	44	100698	Bacteria;UBP3;UBA1439;UBA1439;UBA1439;UBA1439;GCA_002329605.1													96.51	1.48	no	0	2	0	0	2	0	0	0	0	0	0	0
GEM_3300026311_13	47.6525	-122.305	US	United States of America	Seattle	4238764	59	147834	Bacteria;Armatimonadota;UBA5377;UBA1398;UBA1398;UBA1398;GCA_002305165.1													98.69	0.91	no	0	4	1	0	1	0	0	0	0	0	0	2
GEM_3300026311_87	47.6525	-122.305	US	United States of America	Seattle	1300419	163	9410	Bacteria;Firmicutes;Bacilli;Izimaplasmatales;UBA5603;													83.57	0.3	no	1	2	0	0	0	0	0	0	0	0	0	1
GEM_3300026290_73	47.6525	-122.305	US	United States of America	Seattle	1280845	37	99453	Bacteria;Firmicutes_B;Syntrophomonadia;Syntrophomonadales;Syntrophomonadaceae;Syntrophomonas_B;													72.14	0.97	no	0	5	0	0	0	0	0	0	0	1	0	4
GEM_3300026290_70	47.6525	-122.305	US	United States of America	Seattle	1178855	80	27787	Bacteria;Firmicutes;Bacilli;Acholeplasmatales;Acholeplasmataceae;													92.86	0.2	no	0	0	0	0	0	0	0	0	0	0	0	0
GEM_3300026290_71	47.6525	-122.305	US	United States of America	Seattle	1362498	202	7242	Bacteria;Firmicutes_B;Desulfotomaculia;Desulfotomaculales;Pelotomaculaceae;DTU098;GCA_002305915.1													62.5	0.61	no	0	2	0	0	1	0	0	0	0	0	0	1
GEM_3300026290_10	47.6525	-122.305	US	United States of America	Seattle	3832352	386	13073	Bacteria;Verrucomicrobiota;Lentisphaeria;Victivallales;UBA1407;													78.98	3.34	no	1	1	0	0	0	0	0	0	0	0	0	0
GEM_3300026290_18	47.6525	-122.305	US	United States of America	Seattle	3060488	55	98750	Bacteria;Verrucomicrobiota;Kiritimatiellae;LD1-PB3;Lenti-01;Lenti-01;													94.24	1.68	no	0	0	0	0	0	0	0	0	0	0	0	0
GEM_3300026290_32	47.6525	-122.305	US	United States of America	Seattle	2406549	19	150876	Bacteria;Cloacimonadota;Cloacimonadia;Cloacimonadales;Cloacimonadaceae;													96.8	0.31	no	0	0	0	0	0	0	0	0	0	0	0	0
GEM_3300026290_155	47.6525	-122.305	US	United States of America	Seattle	804852	1	804852	Bacteria;Patescibacteria;Microgenomatia;UBA1400;Pacebacteraceae;													98.65	0.06	no	0	1	0	0	0	0	0	0	0	0	0	1
GEM_3300026290_63	47.6525	-122.305	US	United States of America	Seattle	1651012	250	7555	Bacteria;Firmicutes_A;Clostridia;Christensenellales;CAG-74;DTU024;													67.07	3.67	no	0	3	0	0	1	0	0	0	0	0	0	2
GEM_3300026290_55	47.6525	-122.305	US	United States of America	Seattle	1746961	195	11416	Bacteria;Firmicutes_A;Clostridia;Christensenellales;													62.3	0.27	no	2	8	0	0	3	0	0	0	0	0	0	3
GEM_3300026290_66	47.6525	-122.305	US	United States of America	Seattle	1515836	126	20418	Bacteria;Firmicutes_A;Clostridia;Oscillospirales;Oscillospiraceae;													90.2	0.88	no	1	9	0	0	0	0	0	0	0	2	0	6
GEM_3300026290_16	47.6525	-122.305	US	United States of America	Seattle	3137358	479	7192	Bacteria;Actinobacteriota;Actinobacteria;Corynebacteriales;Corynebacteriaceae;Rhodococcus;													75.77	4.25	no	0	2	0	0	0	0	1	0	0	0	0	1
GEM_3300026290_13	47.6525	-122.305	US	United States of America	Seattle	3420095	206	26092	Bacteria;Actinobacteriota;Actinobacteria;Actinomycetales;Dermatophilaceae;													96.18	3.56	no	1	6	0	0	2	0	1	0	0	0	0	2
GEM_3300026290_9	47.6525	-122.305	US	United States of America	Seattle	3862156	57	91462	Bacteria;Acidobacteriota;UBA6911;UBA6911;UBA6911;													98.1	2.92	no	0	3	0	0	1	1	0	0	0	0	0	1
GEM_3300026290_6	47.6525	-122.305	US	United States of America	Seattle	4922984	505	12241	Bacteria;Planctomycetota;Phycisphaerae;SG8-4;SG8-4;PLanc-01;													94.62	3.24	no	0	1	0	0	0	1	0	0	0	0	0	0
GEM_3300026290_4	47.6525	-122.305	US	United States of America	Seattle	5255450	447	15732	Bacteria;Hydrogenedentota;Hydrogenedentia;Hydrogenedentiales;UBA2224;UBA2224;													93.3	3.41	no	1	3	0	0	2	0	0	0	0	0	0	0
GEM_3300026290_5	47.6525	-122.305	US	United States of America	Seattle	5211489	190	54828	Bacteria;Fibrobacterota;Chitinivibrionia;Chitinivibrionales;Chitinispirillaceae;													97.47	4.4	no	0	4	0	0	3	0	1	0	0	0	0	0
GEM_3300026290_3	47.6525	-122.305	US	United States of America	Seattle	5870133	54	185058	Bacteria;Planctomycetota;Phycisphaerae;SG8-4;SG8-4;PLanc-01;													98.93	1.91	no	0	4	0	0	1	1	0	1	0	1	0	0
GEM_3300026290_49	47.6525	-122.305	US	United States of America	Seattle	1962788	116	30171	Bacteria;Bacteroidota;Bacteroidia;Bacteroidales;UBA932;DMER64;													86.26	0.49	no	0	3	0	0	1	0	0	0	0	0	0	2
GEM_3300026290_46	47.6525	-122.305	US	United States of America	Seattle	2030912	60	55003	Bacteria;Firmicutes_A;Clostridia;Saccharofermentanales;Saccharofermentanaceae;													80.65	0.47	no	0	8	1	0	2	1	0	1	0	0	0	3
GEM_3300026290_45	47.6525	-122.305	US	United States of America	Seattle	1968487	249	9493	Bacteria;Spirochaetota;Spirochaetia;Treponematales;Treponemataceae;													85.81	0.5	no	0	1	0	0	0	0	0	0	0	0	0	1
GEM_3300026290_44	47.6525	-122.305	US	United States of America	Seattle	2068258	142	27519	Bacteria;Firmicutes_A;Clostridia;Christensenellales;CAG-74;DTU024;													83.82	4.72	no	2	8	0	1	3	0	0	0	0	0	0	2
GEM_3300026290_43	47.6525	-122.305	US	United States of America	Seattle	2099891	381	5661	Bacteria;Verrucomicrobiota;Lentisphaeria;Victivallales;UBA1407;UBA1407;GCA_002305655.1													50.99	0.04	no	0	0	0	0	0	0	0	0	0	0	0	0
GEM_3300026290_40	47.6525	-122.305	US	United States of America	Seattle	2141206	30	97236	Bacteria;Firmicutes_A;Clostridia;Christensenellales;CAG-74;DTU024;													97.58	0.53	no	1	6	0	0	3	0	0	0	0	0	0	2
GEM_3300026290_68	47.6525	-122.305	US	United States of America	Seattle	1494650	128	15194	Bacteria;Chloroflexota;Anaerolineae;Anaerolineales;Anaerolineaceae;T78;													77.55	0.06	no	1	6	1	0	3	0	0	0	0	0	0	1
GEM_3300026290_25	47.6525	-122.305	US	United States of America	Seattle	2673602	118	31768	Bacteria;Bacteroidota;Bacteroidia;Bacteroidales;Bacteroidaceae;UBA4334;													89.45	0.0	no	0	4	0	0	1	1	0	0	0	0	0	2
GEM_3300026290_27	47.6525	-122.305	US	United States of America	Seattle	2587601	101	44915	Bacteria;Bacteroidota;Bacteroidia;Bacteroidales;Marinilabiliaceae;Geofilum;GCA_002411385.1													99.81	0.95	no	0	2	0	0	1	0	0	0	0	0	0	1
GEM_3300026290_21	47.6525	-122.305	US	United States of America	Seattle	2722107	105	48652	Bacteria;Thermotogota;Thermotogae;Petrotogales;Kosmotogaceae;Mesotoga;GCA_002305955.1													99.99	2.64	no	3	6	0	0	2	0	0	0	0	0	0	1
GEM_3300026290_20	47.6525	-122.305	US	United States of America	Seattle	2806440	76	57630	Bacteria;Planctomycetota;Phycisphaerae;SG8-4;SG8-4;													99.86	0.49	no	0	1	0	0	1	0	0	0	0	0	0	0
GEM_3300026290_74	47.6525	-122.305	US	United States of America	Seattle	1248947	166	8852	Bacteria;Firmicutes_A;Clostridia;Peptostreptococcales;Anaerovoracaceae;UBA1422;													83.77	0.7	no	0	2	0	0	1	0	0	0	0	1	0	0
GEM_3300026290_34	47.6525	-122.305	US	United States of America	Seattle	2328904	24	156999	Bacteria;Firmicutes_A;Clostridia;Oscillospirales;DTU089;UBA1447;													80.4	1.84	no	1	4	0	0	1	0	0	1	0	0	0	1
GEM_3300026290_99	47.6525	-122.305	US	United States of America	Seattle	571353	28	27668	Bacteria;Patescibacteria;Dojkabacteria;SC72;SC72;UBA5232;													82.44	0.08	no	0	0	0	0	0	0	0	0	0	0	0	0
GEM_3300026290_52	47.6525	-122.305	US	United States of America	Seattle	1904128	144	20044	Bacteria;Firmicutes_B;Syntrophomonadia;Syntrophomonadales;Syntrophomonadaceae;DTU018;GCA_002305535.1													76.72	4.94	no	0	3	0	0	1	0	0	0	0	0	0	2
GEM_3300026290_59	47.6525	-122.305	US	United States of America	Seattle	1602279	158	13467	Bacteria;Chloroflexota;Anaerolineae;Anaerolineales;Anaerolineaceae;T78;													80.68	0.42	no	0	3	1	0	1	0	0	0	0	0	0	1
GEM_3300026290_53	47.6525	-122.305	US	United States of America	Seattle	1800334	85	31082	Bacteria;Synergistota;Synergistia;Synergistales;Thermovirgaceae;58-81;													87.64	0.94	no	0	2	0	0	1	0	0	0	0	0	0	1
GEM_3300026290_54	47.6525	-122.305	US	United States of America	Seattle	1736647	48	49758	Bacteria;Synergistota;Synergistia;Synergistales;Synergistaceae;Syner-03;GCA_002306075.1													98.0	0.44	no	0	4	0	0	2	0	0	0	0	1	0	1
GEM_3300028573_8	47.6516	-122.304	US	United States of America	Seattle	3356420	387	10876	Bacteria;													87.8	0.34	no	0	4	0	0	1	0	0	0	0	1	0	2
GEM_3300028556_15	47.6516	-122.304	US	United States of America	Seattle	605080	68	12083	Bacteria;Patescibacteria;CPR2;UBA1875;													82.57	0.05	no	0	1	0	0	0	0	0	0	0	0	0	1
GEM_3300028556_9	47.6516	-122.304	US	United States of America	Seattle	2142216	93	48673	Bacteria;Actinobacteriota;Thermoleophilia;Solirubrobacterales;70-9;70-9;													100.0	1.21	no	0	4	0	0	2	0	1	0	0	0	0	1
GEM_3300028666_7	47.6516	-122.304	US	United States of America	Seattle	3109601	396	9621	Bacteria;Verrucomicrobiota;Verrucomicrobiae;Opitutales;Opitutaceae;Tous-C4FEB;													77.4	4.1	no	0	3	0	0	2	0	0	0	0	0	0	1
GEM_3300028666_5	47.6516	-122.304	US	United States of America	Seattle	4484586	259	29382	Bacteria;Bacteroidota;UBA10030;UBA10030;UBA8401;													99.28	0.24	no	0	7	1	0	3	0	1	0	0	1	0	1
GEM_3300028666_17	47.6516	-122.304	US	United States of America	Seattle	821000	6	221454	Bacteria;Patescibacteria;Paceibacteria;UBA9983;Taylorbacteraceae;UBA11359;													98.62	0.72	no	0	1	1	0	0	0	0	0	0	0	0	0
GEM_3300028654_6	47.6516	-122.304	US	United States of America	Seattle	2442914	146	25853	Bacteria;Bacteroidota;UBA10030;UBA10030;													85.5	0.46	no	0	3	0	0	1	0	0	0	0	0	0	2
GEM_3300028577_10	47.6516	-122.304	US	United States of America	Seattle	2302412	301	9287	Bacteria;Proteobacteria;Alphaproteobacteria;UBA1301;UBA1301;UBA6038;													77.0	1.22	no	0	4	1	0	0	0	1	0	1	1	0	0
GEM_3300028577_8	47.6516	-122.304	US	United States of America	Seattle	2858631	438	7182	Bacteria;Bacteroidota;Ignavibacteria;SJA-28;OLB5;													61.98	2.24	no	0	3	0	0	2	0	0	0	0	1	0	0
GEM_3300028577_9	47.6516	-122.304	US	United States of America	Seattle	2658280	381	7686	Bacteria;													83.98	0.49	no	0	4	0	0	2	0	0	0	0	1	0	1
GEM_3300026383_5	37.8864	-122.298	US	United States of America	Albany	5333353	109	117604	Bacteria;Proteobacteria;Gammaproteobacteria;Pseudomonadales;Pseudomonadaceae;Pseudomonas_E;GCF_002843585.1													96.05	1.48	no	0	5	2	0	2	1	0	0	0	0	0	0
GEM_3300026472_10	37.8864	-122.298	US	United States of America	Albany	4137422	58	141438	Bacteria;Bacteroidota;Bacteroidia;Sphingobacteriales;Sphingobacteriaceae;Arcticibacter;													99.97	0.04	no	0	6	1	0	2	1	1	0	0	0	0	1
GEM_3300026472_11	37.8864	-122.298	US	United States of America	Albany	3748186	14	504101	Bacteria;Bacteroidota;Bacteroidia;Flavobacteriales;Flavobacteriaceae;Flavobacterium;													99.95	0.0	no	0	4	0	0	0	1	1	0	0	0	0	2
GEM_3300026472_8	37.8864	-122.298	US	United States of America	Albany	4493024	30	211686	Bacteria;Proteobacteria;Gammaproteobacteria;Pseudomonadales;Moraxellaceae;Acinetobacter;Acinetobacter guillouiae													98.1	0.51	no	0	9	2	0	1	2	1	1	0	1	0	1
GEM_3300026472_9	37.8864	-122.298	US	United States of America	Albany	4268754	17	436617	Bacteria;Bacteroidota;Bacteroidia;Sphingobacteriales;Sphingobacteriaceae;Pedobacter;													70.73	0.01	no	0	8	1	0	3	0	0	0	0	1	0	3
GEM_3300026487_13	37.8864	-122.298	US	United States of America	Albany	2527814	353	8330	Bacteria;Bacteroidota;Bacteroidia;Flavobacteriales;Weeksellaceae;Chryseobacterium;													64.7	0.16	no	0	3	2	0	0	0	1	0	0	0	0	0
GEM_3300026487_11	37.8864	-122.298	US	United States of America	Albany	2764055	516	5465	Bacteria;Proteobacteria;Gammaproteobacteria;Pseudomonadales;Pseudomonadaceae;Pseudomonas_E;GCF_001511775.1													62.61	3.5	no	0	3	1	0	1	1	0	0	0	0	0	0
GEM_3300006517_13	37.8259	-122.296	US	United States of America	Emeryville	1244879	86	27696	Bacteria;Coprothermobacterota;Coprothermobacteria;Coprothermobacterales;Coprothermobacteraceae;Coprothermobacter;													82.89	2.84	no	0	2	0	0	1	0	0	0	0	1	0	0
GEM_3300006517_10	37.8259	-122.296	US	United States of America	Emeryville	1965595	30	151972	Bacteria;Synergistota;Synergistia;Synergistales;Aminobacteriaceae;Aminobacterium;Aminobacterium colombiense													99.52	0.38	no	0	4	0	0	1	0	0	1	0	1	0	1
GEM_3300006517_11	37.8259	-122.296	US	United States of America	Emeryville	1669375	203	10171	Bacteria;Synergistota;Synergistia;Synergistales;54-24;54-24;54-24 sp1													84.93	1.29	no	0	0	0	0	0	0	0	0	0	0	0	0
GEM_3300006517_9	37.8259	-122.296	US	United States of America	Emeryville	1993759	124	26474	Bacteria;Bacteroidota;Bacteroidia;Bacteroidales;Dysgonomonadaceae;UBA4179;UBA4179 sp1													91.35	1.48	no	0	2	0	0	1	0	0	0	0	0	0	1
GEM_3300006517_6	37.8259	-122.296	US	United States of America	Emeryville	2664421	15	259582	Bacteria;Spirochaetota;Spirochaetia;Treponematales;UBA8932;UBA2256;GCA_001603165.1													96.84	1.91	no	0	4	1	0	2	0	0	0	0	0	0	1
GEM_3300006517_3	37.8259	-122.296	US	United States of America	Emeryville	3306135	56	123277	Bacteria;Desulfobacterota;Desulfomonilia;UBA1062;UBA1062;UBA1062;GCA_001896555.1													95.68	1.65	no	0	0	0	0	0	0	0	0	0	0	0	0
GEM_3300006517_4	37.8259	-122.296	US	United States of America	Emeryville	3266986	135	46229	Bacteria;Spirochaetota;Spirochaetia;Sphaerochaetales;Sphaerochaetaceae;Sphaerochaeta;GCA_001896735.1													99.7	2.06	no	1	4	1	0	1	0	0	0	0	1	0	0
GEM_3300006517_5	37.8259	-122.296	US	United States of America	Emeryville	2671749	27	182250	Bacteria;Bacteroidota;Bacteroidia;Bacteroidales;Dysgonomonadaceae;Fermentimonas;Fermentimonas caenicola													99.61	0.56	no	0	3	0	0	2	0	0	0	0	0	0	1
GEM_3300027319_11	37.8406	-122.292	US	United States of America	Emeryville	2051477	383	5348	Bacteria;Firmicutes;Bacilli;Bacillales;Aeribacillaceae;Aeribacillus;Aeribacillus pallidus													58.14	0.17	no	0	3	0	0	2	0	0	0	0	0	0	1
GEM_3300027319_12	37.8406	-122.292	US	United States of America	Emeryville	2004203	33	88557	Bacteria;Proteobacteria;Gammaproteobacteria;Betaproteobacteriales;Rhodocyclaceae;Tepidiphilus;UBA11094													99.93	0.33	no	0	1	0	0	0	1	0	0	0	0	0	0
GEM_3300027319_9	37.8406	-122.292	US	United States of America	Emeryville	2396020	62	80028	Bacteria;Deinococcota;Deinococci;Deinococcales;Thermaceae;Thermus;Thermus thermophilus_A													100.0	1.37	no	0	2	0	0	1	0	0	0	0	0	0	1
GEM_3300027319_8	37.8406	-122.292	US	United States of America	Emeryville	2512071	43	70298	Bacteria;Firmicutes;Bacilli_A;Paenibacillales;Paenibacillaceae;Thermobacillus;Thermobacillus composti													65.4	1.28	no	1	7	0	0	5	0	0	0	0	0	0	1
GEM_3300027319_1	37.8406	-122.292	US	United States of America	Emeryville	5505879	60	189232	Bacteria;Actinobacteriota;Actinobacteria;Streptosporangiales;Streptosporangiaceae;													99.93	1.75	no	1	16	1	0	3	2	1	1	0	1	0	6
GEM_3300027319_3	37.8406	-122.292	US	United States of America	Emeryville	3247785	104	49182	Bacteria;Firmicutes;Bacilli;Bacillales;Anoxybacillaceae;Geobacillus;Geobacillus thermodenitrificans													100.0	1.36	no	0	8	0	1	2	0	0	0	0	2	0	3
GEM_3300027319_2	37.8406	-122.292	US	United States of America	Emeryville	4466916	149	47507	Bacteria;Firmicutes;Bacilli_A;Paenibacillales;													96.85	0.02	no	3	18	0	0	4	1	0	1	0	1	0	8
GEM_3300027319_5	37.8406	-122.292	US	United States of America	Emeryville	3102808	97	47133	Bacteria;Firmicutes;Bacilli;Bacillales;Caldibacillaceae;Caldibacillus;Caldibacillus debilis													97.06	1.51	no	1	9	0	1	4	0	0	0	0	1	0	2
GEM_3300027319_4	37.8406	-122.292	US	United States of America	Emeryville	3218888	10	790197	Bacteria;Bacteroidota;Rhodothermia;Rhodothermales;Rhodothermaceae;Rhodothermus;Rhodothermus marinus													99.98	0.0	no	0	4	0	0	2	0	0	0	0	1	0	1
GEM_3300027319_7	37.8406	-122.292	US	United States of America	Emeryville	2771789	161	23020	Bacteria;Chloroflexota;Chloroflexia;Thermomicrobiales;Thermomicrobiaceae;Thermomicrobium;													97.86	1.16	no	0	5	0	0	3	1	0	0	0	0	0	1
GEM_3300027319_6	37.8406	-122.292	US	United States of America	Emeryville	2824612	21	202545	Bacteria;Firmicutes;Bacilli_A;Paenibacillales;JTherm;JTherm;GCA_002507565.1													99.87	0.07	no	1	4	0	0	1	0	0	0	0	0	0	2
GEM_3300027319_26	37.8406	-122.292	US	United States of America	Emeryville	2486902	1	2486902	Bacteria;Bacteroidota;Bacteroidia;Chitinophagales;Chitinophagaceae;Thermoflavifilum;Thermoflavifilum aggregans													93.6	0.04	no	0	4	1	0	2	0	0	0	0	0	0	1
GEM_3300027317_3	37.8406	-122.292	US	United States of America	Emeryville	3773239	132	43684	Bacteria;Actinobacteriota;Actinobacteria;Corynebacteriales;Pseudonocardiaceae;Thermocrispum;Thermocrispum agreste													92.73	0.0	no	0	8	1	0	3	0	0	0	0	1	0	3
GEM_3300027317_2	37.8406	-122.292	US	United States of America	Emeryville	4181942	155	47427	Bacteria;Chloroflexota;Chloroflexia;Thermomicrobiales;Thermomicrobiaceae;Sphaerobacter;													99.98	4.61	no	3	11	1	0	4	0	1	0	0	1	0	1
GEM_3300027317_7	37.8406	-122.292	US	United States of America	Emeryville	2439017	333	8567	Bacteria;Firmicutes;Bacilli;Bacillales;Anoxybacillaceae;Geobacillus;Geobacillus thermodenitrificans													79.22	2.04	no	0	4	0	0	1	0	0	0	0	1	0	2
GEM_3300027317_6	37.8406	-122.292	US	United States of America	Emeryville	2582505	424	6597	Bacteria;Firmicutes;Bacilli;Bacillales;Aeribacillaceae;Aeribacillus;Aeribacillus pallidus													72.11	2.36	no	1	5	0	0	3	0	0	0	0	0	0	1
GEM_3300027317_5	37.8406	-122.292	US	United States of America	Emeryville	2808481	82	52399	Bacteria;Firmicutes;Bacilli;Bacillales;Caldibacillaceae;Caldibacillus;Caldibacillus debilis													87.8	0.63	no	1	9	0	1	4	0	0	0	0	1	0	2
GEM_3300027317_4	37.8406	-122.292	US	United States of America	Emeryville	3636918	96	74434	Bacteria;Firmicutes;Bacilli_A;Paenibacillales;Paenibacillaceae;Thermobacillus;Thermobacillus composti													81.46	0.19	no	1	17	0	1	6	1	0	0	0	2	0	6
GEM_3300027317_10	37.8406	-122.292	US	United States of America	Emeryville	1680338	189	10904	Bacteria;Chloroflexota;Chloroflexia;Thermobaculales;Thermobaculaceae;Thermobaculum;Thermobaculum terrenum													79.9	2.54	no	1	4	1	0	1	0	0	0	0	0	0	1
GEM_3300027317_8	37.8406	-122.292	US	United States of America	Emeryville	2097405	97	34609	Bacteria;Proteobacteria;Gammaproteobacteria;Betaproteobacteriales;Rhodocyclaceae;Tepidiphilus;UBA11094													97.44	2.95	no	0	1	0	0	0	1	0	0	0	0	0	0
GEM_3300027941_9	37.8409	-122.29	US	United States of America	Emeryville	3000852	7	838722	Bacteria;Bacteroidota;Rhodothermia;Balneolales;Balneolaceae;Aliifodinibius;													97.91	0.01	no	0	4	1	0	2	0	0	0	0	1	0	0
GEM_3300020592_6	37.83	-122.29	US	United States of America	Emeryville	3856961	29	219042	Bacteria;Proteobacteria;Gammaproteobacteria;Xanthomonadales;Rhodanobacteraceae;Dokdonella;													82.52	0.0	no	3	12	3	0	1	1	0	1	0	1	0	2
GEM_3300020592_9	37.83	-122.29	US	United States of America	Emeryville	2132984	130	22968	Bacteria;Bacteroidota;Bacteroidia;Chitinophagales;Chitinophagaceae;Niabella;													70.12	1.78	no	0	6	2	0	0	1	0	0	0	1	0	2
GEM_3300020592_7	37.83	-122.29	US	United States of America	Emeryville	3305363	13	512906	Bacteria;Proteobacteria;Gammaproteobacteria;Pseudomonadales;Pseudohongiellaceae;													99.45	0.0	no	1	9	1	0	3	1	0	0	0	0	0	3
GEM_3300017655_19	37.83	-122.29	US	United States of America	Emeryville	2978381	12	567875	Bacteria;Bacteroidota;Bacteroidia;Chitinophagales;Chitinophagaceae;Terrimonas;													62.62	0.02	no	1	8	3	0	0	0	1	1	0	1	0	1
GEM_3300017655_7	37.83	-122.29	US	United States of America	Emeryville	7411757	1089	7699	Bacteria;Planctomycetota;Planctomycetes;Isosphaerales;Isosphaeraceae;Singulisphaera;													78.54	2.21	no	1	6	0	0	3	0	0	0	0	1	0	1
GEM_3300017655_15	37.83	-122.29	US	United States of America	Emeryville	4520687	767	6318	Bacteria;Firmicutes;Bacilli_A;Paenibacillales;Paenibacillaceae;Paenibacillus_S;													62.56	3.5	no	3	15	0	0	3	1	0	1	0	3	0	4
GEM_3300017655_14	37.83	-122.29	US	United States of America	Emeryville	4756426	110	89365	Bacteria;Firmicutes;Bacilli_A;Paenibacillales;Paenibacillaceae;Paenibacillus_C;													84.38	3.39	no	4	15	0	0	2	0	0	1	0	1	0	7
GEM_3300017655_13	37.83	-122.29	US	United States of America	Emeryville	5467494	78	104005	Bacteria;Firmicutes;Bacilli_A;Paenibacillales;Paenibacillaceae;Paenibacillus_C;													99.85	3.17	no	3	16	0	0	4	2	1	0	0	1	0	5
GEM_3300017655_12	37.83	-122.29	US	United States of America	Emeryville	5496810	77	105024	Bacteria;Firmicutes;Bacilli_A;Paenibacillales;Paenibacillaceae;Paenibacillus_C;													99.46	0.64	no	3	14	0	0	3	0	1	0	0	3	0	4
GEM_3300017655_10	37.83	-122.29	US	United States of America	Emeryville	5758482	152	56693	Bacteria;Planctomycetota;Planctomycetes;Pirellulales;Pirellulaceae;UBA6163;													99.82	2.29	no	0	2	0	0	1	0	0	0	0	0	0	1
GEM_3300017655_17	37.83	-122.29	US	United States of America	Emeryville	3245323	436	8510	Bacteria;Actinobacteriota;Actinobacteria;Actinomycetales;Micrococcaceae;													71.04	1.62	no	0	5	0	0	1	1	0	1	0	0	0	2
GEM_3300017655_16	37.83	-122.29	US	United States of America	Emeryville	3543564	16	281806	Bacteria;Proteobacteria;Alphaproteobacteria;Rhizobiales;Devosiaceae;													99.91	1.4	no	1	7	0	1	1	1	1	0	0	1	0	1
GEM_3300017658_28	37.83	-122.29	US	United States of America	Emeryville	2068955	313	7446	Bacteria;Bdellovibrionota;Bdellovibrionia;Bdellovibrionales;UBA1609;UBA6776;													79.62	2.83	no	1	2	0	0	0	0	0	0	0	1	0	0
GEM_3300017658_25	37.83	-122.29	US	United States of America	Emeryville	2948498	11	383200	Bacteria;Bacteroidota;Bacteroidia;Chitinophagales;Chitinophagaceae;65-1;													98.56	0.0	no	0	5	1	0	2	1	0	0	0	0	0	1
GEM_3300017658_24	37.83	-122.29	US	United States of America	Emeryville	3139560	27	217642	Bacteria;Bacteroidota;Bacteroidia;Chitinophagales;Chitinophagaceae;UBA1952;													100.0	0.09	no	0	3	0	0	2	0	0	0	0	1	0	0
GEM_3300017658_27	37.83	-122.29	US	United States of America	Emeryville	2532725	170	24069	Bacteria;Actinobacteriota;Thermoleophilia;Solirubrobacterales;70-9;67-14;													93.67	1.18	no	1	5	0	0	1	0	1	0	0	0	0	2
GEM_3300017658_20	37.83	-122.29	US	United States of America	Emeryville	3997024	212	27277	Bacteria;Armatimonadota;CG2-30-59-28;													92.65	1.41	no	0	5	0	0	2	0	0	0	0	1	0	2
GEM_3300017658_23	37.83	-122.29	US	United States of America	Emeryville	3113826	378	9932	Bacteria;Firmicutes;Bacilli_A;Aneurinibacillales;													85.62	1.77	no	0	8	0	0	3	1	0	0	0	1	0	3
GEM_3300017658_22	37.83	-122.29	US	United States of America	Emeryville	3535201	27	239357	Bacteria;Bacteroidota;Bacteroidia;AKYH767;													98.47	0.02	no	0	7	1	0	0	1	0	0	0	1	0	4
GEM_3300017658_12	37.83	-122.29	US	United States of America	Emeryville	5702749	850	7333	Bacteria;Planctomycetota;Planctomycetes;Isosphaerales;Isosphaeraceae;Singulisphaera;													73.39	2.43	no	1	7	1	0	2	0	0	0	0	1	0	2
GEM_3300017658_13	37.83	-122.29	US	United States of America	Emeryville	5318477	731	8550	Bacteria;Planctomycetota;Planctomycetes;Pirellulales;Thermoguttaceae;													90.54	3.66	no	1	3	0	0	0	0	0	0	0	1	0	1
GEM_3300017658_18	37.83	-122.29	US	United States of America	Emeryville	4477143	527	10311	Bacteria;Firmicutes;Bacilli_A;Paenibacillales;Paenibacillaceae;Paenibacillus_C;													77.59	3.79	no	3	13	0	0	3	1	1	0	0	1	0	4
GEM_3300017658_19	37.83	-122.29	US	United States of America	Emeryville	3986384	301	18536	Bacteria;Bacteroidota;Bacteroidia;Sphingobacteriales;Sphingobacteriaceae;Sphingobacterium;													89.47	1.32	no	0	8	0	0	3	1	0	1	0	1	0	2
GEM_3300017658_15	37.83	-122.29	US	United States of America	Emeryville	5377199	152	54397	Bacteria;Firmicutes;Bacilli_A;Paenibacillales;Paenibacillaceae;Paenibacillus_C;													89.8	0.58	no	3	15	0	0	3	1	1	0	0	3	0	4
GEM_3300017658_17	37.83	-122.29	US	United States of America	Emeryville	4746882	65	108961	Bacteria;Planctomycetota;Planctomycetes;Planctomycetales;Planctomycetaceae;Planctomicrobium;													96.89	0.05	no	0	2	0	0	0	1	0	0	0	0	0	1
GEM_3300017658_31	37.83	-122.29	US	United States of America	Emeryville	1024258	9	273197	Bacteria;Dependentiae;Babeliae;Babeliales;Babeliaceae;													98.99	0.18	no	0	1	0	0	0	0	0	0	0	1	0	0
GEM_3300017646_16	37.83	-122.29	US	United States of America	Emeryville	2489580	28	187390	Bacteria;Bacteroidota;Bacteroidia;Flavobacteriales;Weeksellaceae;Moheibacter;													99.81	0.05	no	0	3	1	0	1	0	0	0	0	0	0	1
GEM_3300017646_14	37.83	-122.29	US	United States of America	Emeryville	3403867	36	173698	Bacteria;Bdellovibrionota;Bdellovibrionia;Bdellovibrionales;Bdellovibrionaceae;Bdellovibrio;													99.93	0.53	no	1	8	0	0	2	1	0	1	0	1	0	2
GEM_3300017646_13	37.83	-122.29	US	United States of America	Emeryville	3440784	22	371208	Bacteria;Proteobacteria;Gammaproteobacteria;Pseudomonadales;Pseudohongiellaceae;													96.66	0.04	no	1	8	1	0	2	1	0	0	0	0	0	3
GEM_3300017646_10	37.83	-122.29	US	United States of America	Emeryville	4000506	494	10202	Bacteria;Firmicutes;Bacilli_A;Paenibacillales;Paenibacillaceae;Paenibacillus_C;													63.04	2.58	no	2	10	0	0	2	1	1	0	0	1	0	3
GEM_3300017646_21	37.83	-122.29	US	United States of America	Emeryville	886445	4	599894	Bacteria;Patescibacteria;Saccharimonadia;Saccharimonadales;Saccharimonadaceae;UBA1547;													99.48	0.01	no	0	4	1	0	1	0	1	0	0	0	0	1
GEM_3300017646_9	37.83	-122.29	US	United States of America	Emeryville	4207216	479	10763	Bacteria;Verrucomicrobiota;Verrucomicrobiae;Verrucomicrobiales;Verrucomicrobiaceae;													87.32	0.52	no	0	4	1	0	0	0	0	0	0	1	0	2
GEM_3300017646_8	37.83	-122.29	US	United States of America	Emeryville	5395380	26	327777	Bacteria;Proteobacteria;Gammaproteobacteria;UBA6522;UBA6522;													95.92	0.61	no	2	9	1	0	3	1	0	0	0	0	0	2
GEM_3300017646_15	37.83	-122.29	US	United States of America	Emeryville	3256030	444	8676	Bacteria;Planctomycetota;Planctomycetes;Pirellulales;Pirellulaceae;Pirellula_A;													57.18	0.28	no	0	2	0	0	2	0	0	0	0	0	0	0
GEM_3300017646_12	37.83	-122.29	US	United States of America	Emeryville	3539191	27	249654	Bacteria;Bacteroidota;Bacteroidia;AKYH767;													98.41	0.01	no	0	7	1	0	0	1	0	0	0	1	0	4
GEM_3300017650_11	37.83	-122.29	US	United States of America	Emeryville	3616136	165	31871	Bacteria;Actinobacteriota;Actinobacteria;Corynebacteriales;Corynebacteriaceae;Mycobacterium;Mycobacterium kumamotonense													84.23	0.98	no	1	6	0	0	2	0	1	1	0	0	0	1
GEM_3300017650_6	37.83	-122.29	US	United States of America	Emeryville	6138578	319	29559	Bacteria;Proteobacteria;Gammaproteobacteria;Betaproteobacteriales;Burkholderiaceae;Caballeronia;Caballeronia zhejiangensis													88.77	0.63	no	0	5	1	0	2	1	0	0	0	0	0	1
GEM_3300017650_5	37.83	-122.29	US	United States of America	Emeryville	6287396	189	63683	Bacteria;Bacteroidota;Bacteroidia;Sphingobacteriales;Sphingobacteriaceae;Pseudosphingobacterium;													99.96	1.5	no	2	11	2	0	3	1	1	0	0	1	0	1
GEM_3300017650_8	37.83	-122.29	US	United States of America	Emeryville	5292219	56	146714	Bacteria;Planctomycetota;Planctomycetes;Planctomycetales;Planctomycetaceae;Planctomicrobium;													98.55	1.25	no	0	1	0	0	1	0	0	0	0	0	0	0
GEM_3300017650_9	37.83	-122.29	US	United States of America	Emeryville	4811253	5	981446	Bacteria;Bacteroidota;Bacteroidia;Chitinophagales;Chitinophagaceae;46-32;GCA_001898405.1													100.0	0.36	no	0	9	3	0	1	1	1	0	0	1	0	2
GEM_3300017650_14	37.83	-122.29	US	United States of America	Emeryville	2605627	376	7868	Bacteria;Myxococcota;Myxococcia;Myxococcales;Vulgatibacteraceae;Vulgatibacter;													70.26	1.29	no	0	3	0	0	1	0	0	0	0	2	0	0
GEM_3300017650_10	37.83	-122.29	US	United States of America	Emeryville	4086709	602	7612	Bacteria;Firmicutes;Bacilli_A;Paenibacillales;Paenibacillaceae;Paenibacillus_C;													79.79	1.71	no	2	11	0	0	1	1	1	0	0	1	0	5
GEM_3300017650_12	37.83	-122.29	US	United States of America	Emeryville	3466394	16	513193	Bacteria;Proteobacteria;Gammaproteobacteria;Xanthomonadales;Rhodanobacteraceae;Dokdonella;													78.6	0.0	no	1	8	2	0	1	2	0	0	0	1	0	1
GEM_3300017650_13	37.83	-122.29	US	United States of America	Emeryville	3287230	125	46626	Bacteria;Proteobacteria;Alphaproteobacteria;Caulobacterales;Caulobacteraceae;PMMR1;													74.83	0.34	no	0	7	1	0	1	1	1	0	0	1	0	2
GEM_3300017544_7	37.83	-122.29	US	United States of America	Emeryville	5047456	116	69822	Bacteria;Bacteroidota;Bacteroidia;Sphingobacteriales;Sphingobacteriaceae;Parapedobacter;Parapedobacter indicus													79.36	0.42	no	0	7	1	0	3	1	0	0	0	1	0	1
GEM_3300017544_10	37.83	-122.29	US	United States of America	Emeryville	1692334	61	38355	Bacteria;Proteobacteria;Alphaproteobacteria;Rhizobiales;Methylopilaceae;Methylopila;													60.96	0.77	no	0	0	0	0	0	0	0	0	0	0	0	0
GEM_3300020591_6	37.83	-122.29	US	United States of America	Emeryville	3625169	152	35855	Bacteria;Bacteroidota;Bacteroidia;Chitinophagales;Chitinophagaceae;46-32;													79.82	2.1	no	0	6	2	0	1	1	0	0	0	0	0	2
GEM_3300020591_7	37.83	-122.29	US	United States of America	Emeryville	3622186	10	485138	Bacteria;Bacteroidota;Bacteroidia;AKYH767;													98.88	0.01	no	0	7	1	0	0	1	0	0	0	1	0	4
GEM_3300020591_8	37.83	-122.29	US	United States of America	Emeryville	3468599	13	276561	Bacteria;Proteobacteria;Gammaproteobacteria;Pseudomonadales;Pseudohongiellaceae;													100.0	0.0	no	1	9	1	0	3	1	0	0	0	0	0	3
GEM_3300020591_9	37.83	-122.29	US	United States of America	Emeryville	2170618	360	6519	Bacteria;Bdellovibrionota;Bdellovibrionia;Bdellovibrionales;Bdellovibrionaceae;Bdellovibrio;													63.42	0.37	no	1	5	0	0	2	1	0	0	0	1	0	0
GEM_3300026994_6	37.8409	-122.29	US	United States of America	Emeryville	2282433	8	596648	Bacteria;Bacteroidota;Rhodothermia;Balneolales;Balneolaceae;Aliifodinibius;													75.8	0.29	no	0	3	1	0	2	0	0	0	0	0	0	0
GEM_3300017652_12	37.83	-122.29	US	United States of America	Emeryville	3419741	18	371208	Bacteria;Proteobacteria;Gammaproteobacteria;Pseudomonadales;Pseudohongiellaceae;													96.66	0.04	no	1	8	1	0	2	1	0	0	0	0	0	3
GEM_3300017652_13	37.83	-122.29	US	United States of America	Emeryville	3400215	38	173698	Bacteria;Bdellovibrionota;Bdellovibrionia;Bdellovibrionales;Bdellovibrionaceae;Bdellovibrio;													99.91	1.0	no	1	8	0	0	2	1	0	1	0	1	0	2
GEM_3300017652_10	37.83	-122.29	US	United States of America	Emeryville	3543597	182	48826	Bacteria;Firmicutes;Bacilli;Bacillales;Bacillaceae_A;Bacillus_X;													79.14	2.78	no	0	6	1	0	2	0	0	0	0	1	0	2
GEM_3300017652_11	37.83	-122.29	US	United States of America	Emeryville	3521385	28	357365	Bacteria;Bacteroidota;Bacteroidia;AKYH767;													98.41	0.01	no	0	7	1	0	0	1	0	0	0	1	0	4
GEM_3300017652_14	37.83	-122.29	US	United States of America	Emeryville	2494736	13	254166	Bacteria;Bacteroidota;Bacteroidia;Flavobacteriales;Weeksellaceae;Moheibacter;													99.78	0.06	no	0	3	1	0	1	0	0	0	0	0	0	1
GEM_3300017652_8	37.83	-122.29	US	United States of America	Emeryville	4690008	57	115998	Bacteria;Bacteroidota;Bacteroidia;Chitinophagales;Chitinophagaceae;46-32;													100.0	0.36	no	0	8	2	0	1	1	1	0	0	1	0	2
GEM_3300017652_9	37.83	-122.29	US	United States of America	Emeryville	4584161	25	248558	Bacteria;Proteobacteria;Gammaproteobacteria;UBA6522;UBA6522;													80.23	0.37	no	2	9	1	0	3	1	0	0	0	0	0	2
GEM_3300020594_5	37.83	-122.29	US	United States of America	Emeryville	5835230	33	313862	Bacteria;Bacteroidota;Bacteroidia;Sphingobacteriales;Sphingobacteriaceae;Parapedobacter;Parapedobacter indicus													99.88	0.61	no	0	9	1	0	4	1	1	0	0	1	0	1
GEM_3300020594_9	37.83	-122.29	US	United States of America	Emeryville	2852958	227	16611	Bacteria;Bacteroidota;Bacteroidia;Chitinophagales;Chitinophagaceae;UBA1952;													95.1	1.99	no	0	3	0	0	2	0	0	0	0	1	0	0
GEM_3300020594_14	37.83	-122.29	US	United States of America	Emeryville	1719672	304	5888	Bacteria;Actinobacteriota;Actinobacteria;Actinomycetales;Cellulomonadaceae;Timonella;													62.35	0.08	no	0	3	0	0	1	0	0	0	0	0	0	2
GEM_3300020594_13	37.83	-122.29	US	United States of America	Emeryville	2014809	217	12838	Bacteria;Bacteroidota;Bacteroidia;Flavobacteriales;Weeksellaceae;Cloacibacterium;													72.85	1.03	no	0	1	0	0	0	0	0	0	0	1	0	0
GEM_3300017553_9	37.83	-122.29	US	United States of America	Emeryville	3134070	28	207379	Bacteria;Bacteroidota;Bacteroidia;Chitinophagales;Chitinophagaceae;UBA1952;													100.0	0.09	no	0	3	0	0	2	0	0	0	0	1	0	0
GEM_3300017553_16	37.83	-122.29	US	United States of America	Emeryville	1912493	80	43198	Bacteria;Bacteroidota;Bacteroidia;Chitinophagales;Chitinophagaceae;65-1;													68.39	0.06	no	0	5	1	0	2	1	0	0	0	0	0	1
GEM_3300017553_11	37.83	-122.29	US	United States of America	Emeryville	2690388	213	17524	Bacteria;Actinobacteriota;Actinobacteria;Actinomycetales;Cellulomonadaceae;Timonella;													92.36	0.4	no	0	5	0	0	3	0	0	0	0	0	0	2
GEM_3300017553_12	37.83	-122.29	US	United States of America	Emeryville	2594984	238	14575	Bacteria;Bdellovibrionota;Bdellovibrionia;Bdellovibrionales;UBA1609;UBA6776;													94.16	1.11	no	1	2	0	0	0	0	0	0	0	1	0	0
GEM_3300017553_13	37.83	-122.29	US	United States of America	Emeryville	2456746	25	199122	Bacteria;Bacteroidota;Bacteroidia;Flavobacteriales;Weeksellaceae;													93.17	0.11	no	0	1	0	0	0	0	0	0	0	1	0	0
GEM_3300017565_15	37.83	-122.29	US	United States of America	Emeryville	3124808	553	6102	Bacteria;Firmicutes;Bacilli_A;Paenibacillales;Paenibacillaceae;Paenibacillus_C;													51.38	0.27	no	1	10	0	0	3	1	0	0	0	1	0	4
GEM_3300017565_9	37.83	-122.29	US	United States of America	Emeryville	5618253	77	143097	Bacteria;Acidobacteriota;Acidobacteriae;Solibacterales;Solibacteraceae;													92.28	0.54	no	1	7	2	0	1	0	0	1	0	1	0	1
GEM_3300017565_8	37.83	-122.29	US	United States of America	Emeryville	7529093	480	22262	Bacteria;Myxococcota;Myxococcia;Myxococcales;Myxococcaceae;Myxococcus;													95.6	1.39	no	0	13	0	0	4	2	1	1	0	1	0	4
GEM_3300017565_7	37.83	-122.29	US	United States of America	Emeryville	7543870	388	27338	Bacteria;Planctomycetota;Planctomycetes;Isosphaerales;Isosphaeraceae;Singulisphaera;													96.42	2.66	no	0	6	1	0	2	0	0	0	0	1	0	2
GEM_3300017565_14	37.83	-122.29	US	United States of America	Emeryville	3164932	525	6287	Bacteria;Chloroflexota;Chloroflexia;Thermomicrobiales;UBA6265;UBA6265;													68.32	1.82	no	4	12	1	0	2	0	1	1	0	0	0	3
GEM_3300017565_10	37.83	-122.29	US	United States of America	Emeryville	5427162	79	104548	Bacteria;Planctomycetota;Planctomycetes;Pirellulales;Pirellulaceae;UBA6163;													97.39	1.94	no	0	2	0	0	1	0	0	0	0	1	0	0
GEM_3300017565_11	37.83	-122.29	US	United States of America	Emeryville	4554890	11	586974	Bacteria;Bacteroidota;Bacteroidia;Chitinophagales;Chitinophagaceae;Terrimonas;													99.95	0.06	no	1	11	3	0	1	1	1	1	0	1	0	2
GEM_3300020599_14	37.83	-122.29	US	United States of America	Emeryville	2369526	391	6173	Bacteria;Bacteroidota;Bacteroidia;Sphingobacteriales;Sphingobacteriaceae;													72.83	0.25	no	0	3	1	0	0	0	0	0	0	1	0	1
GEM_3300020599_11	37.83	-122.29	US	United States of America	Emeryville	4367882	109	142636	Bacteria;Firmicutes;Bacilli;Bacillales;Bacillaceae;Bacillus_AY;													86.06	1.5	no	2	20	1	1	5	2	1	1	0	1	0	6
GEM_3300017548_15	37.83	-122.29	US	United States of America	Emeryville	2388245	339	8027	Bacteria;Chloroflexota;Chloroflexia;Thermomicrobiales;UBA10626;UBA10626;													60.67	0.43	no	0	3	1	0	1	0	1	0	0	0	0	0
GEM_3300017548_16	37.83	-122.29	US	United States of America	Emeryville	2324710	112	29711	Bacteria;Actinobacteriota;Thermoleophilia;Solirubrobacterales;70-9;67-14;													76.54	1.14	no	1	5	0	0	0	0	2	0	0	0	0	2
GEM_3300017548_10	37.83	-122.29	US	United States of America	Emeryville	3178618	407	9048	Bacteria;Planctomycetota;Planctomycetes;Pirellulales;Pirellulaceae;Pirellula_A;													54.2	1.13	no	0	3	0	0	2	0	0	0	0	1	0	0
GEM_3300017548_12	37.83	-122.29	US	United States of America	Emeryville	2883101	111	38545	Bacteria;Proteobacteria;Gammaproteobacteria;Betaproteobacteriales;Burkholderiaceae;SCGC-AAA027-K21;													97.29	0.19	no	0	3	0	0	0	1	1	1	0	0	0	0
GEM_3300017548_13	37.83	-122.29	US	United States of America	Emeryville	2486312	26	153150	Bacteria;Bacteroidota;Bacteroidia;Flavobacteriales;Weeksellaceae;Moheibacter;													99.73	0.11	no	0	3	1	0	1	0	0	0	0	0	0	1
GEM_3300017548_7	37.83	-122.29	US	United States of America	Emeryville	3544083	32	198341	Bacteria;Bacteroidota;Bacteroidia;AKYH767;													98.94	0.02	no	0	7	1	0	0	1	0	0	0	1	0	4
GEM_3300017548_8	37.83	-122.29	US	United States of America	Emeryville	3427803	21	240202	Bacteria;Proteobacteria;Gammaproteobacteria;Pseudomonadales;Pseudohongiellaceae;													96.66	0.04	no	1	8	1	0	2	1	0	0	0	0	0	3
GEM_3300017548_9	37.83	-122.29	US	United States of America	Emeryville	3376788	38	173702	Bacteria;Bdellovibrionota;Bdellovibrionia;Bdellovibrionales;Bdellovibrionaceae;Bdellovibrio;													99.94	0.37	no	1	8	0	0	2	1	0	1	0	1	0	2
GEM_3300017649_6	37.83	-122.29	US	United States of America	Emeryville	6421991	260	35186	Bacteria;Planctomycetota;Planctomycetes;Planctomycetales;Planctomycetaceae;													99.21	1.03	no	1	8	0	0	3	0	0	0	0	2	0	2
GEM_3300017649_12	37.83	-122.29	US	United States of America	Emeryville	3872969	14	530032	Bacteria;Proteobacteria;Gammaproteobacteria;UBA6522;													76.42	0.67	no	1	8	1	0	3	1	0	0	0	0	0	2
GEM_3300017649_10	37.83	-122.29	US	United States of America	Emeryville	4830325	55	152733	Bacteria;Bacteroidota;Bacteroidia;Chitinophagales;Chitinophagaceae;Niastella;													98.77	0.79	no	1	7	1	0	2	0	0	1	0	1	0	1
GEM_3300017649_16	37.83	-122.29	US	United States of America	Emeryville	2789722	372	8456	Bacteria;Bacteroidota;Bacteroidia;Chitinophagales;Chitinophagaceae;43-16;													83.72	1.12	no	0	6	2	0	0	0	0	0	0	1	0	3
GEM_3300017649_15	37.83	-122.29	US	United States of America	Emeryville	2859819	44	119698	Bacteria;Proteobacteria;Gammaproteobacteria;Pseudomonadales;Pseudohongiellaceae;													74.16	0.0	no	1	8	1	0	2	1	0	0	0	0	0	3
GEM_3300017649_22	37.83	-122.29	US	United States of America	Emeryville	782907	44	30692	Bacteria;Patescibacteria;Saccharimonadia;Saccharimonadales;UBA4665;													78.61	0.04	no	0	2	1	0	0	0	0	0	0	0	0	1
GEM_3300017649_13	37.83	-122.29	US	United States of America	Emeryville	3388618	326	13640	Bacteria;Proteobacteria;Gammaproteobacteria;Betaproteobacteriales;Burkholderiaceae;Pusillimonas;													85.3	3.59	no	0	3	1	0	0	1	0	0	0	0	0	1
GEM_3300017651_13	37.83	-122.29	US	United States of America	Emeryville	3627191	69	115686	Bacteria;Gemmatimonadota;Gemmatimonadetes;													67.59	2.68	no	0	9	1	0	3	0	1	0	0	1	0	3
GEM_3300017651_12	37.83	-122.29	US	United States of America	Emeryville	3692399	231	25033	Bacteria;Firmicutes;Bacilli_A;Paenibacillales;													81.28	1.8	no	1	11	0	0	4	0	0	0	0	1	0	5
GEM_3300017651_10	37.83	-122.29	US	United States of America	Emeryville	4958855	64	133110	Bacteria;Firmicutes;Bacilli_A;Brevibacillales;Brevibacillaceae;Brevibacillus;													99.8	0.66	no	5	28	1	1	7	2	0	1	0	3	0	8
GEM_3300017651_15	37.83	-122.29	US	United States of America	Emeryville	3156338	255	17425	Bacteria;Firmicutes;Bacilli_A;Paenibacillales;Paenibacillaceae;Paenibacillus_C;													82.83	2.59	no	1	7	0	0	3	0	0	0	0	0	0	3
GEM_3300020593_5	37.83	-122.29	US	United States of America	Emeryville	4162157	40	203442	Bacteria;Proteobacteria;Gammaproteobacteria;Betaproteobacteriales;Burkholderiaceae;Candidimonas;													99.98	1.29	no	0	2	1	0	0	1	0	0	0	0	0	0
GEM_3300026992_5	37.8409	-122.29	US	United States of America	Emeryville	2767158	11	484881	Bacteria;Bacteroidota;Rhodothermia;Balneolales;Balneolaceae;Aliifodinibius;													76.44	0.06	no	0	3	1	0	2	0	0	0	0	0	0	0
GEM_3300026992_3	37.8409	-122.29	US	United States of America	Emeryville	3309981	17	712613	Bacteria;Bacteroidota;Rhodothermia;Balneolales;Balneolaceae;Aliifodinibius;													98.09	1.01	no	0	5	1	0	3	0	0	0	0	1	0	0
GEM_3300027007_9	37.8409	-122.29	US	United States of America	Emeryville	3016269	237	17535	Bacteria;Proteobacteria;Gammaproteobacteria;Pseudomonadales;Hahellaceae;Halomonas_D;													84.16	2.72	no	0	3	0	0	1	1	0	0	0	1	0	0
GEM_3300027007_11	37.8409	-122.29	US	United States of America	Emeryville	2311945	8	595688	Bacteria;Bacteroidota;Rhodothermia;Balneolales;Balneolaceae;Aliifodinibius;													68.1	0.25	no	0	3	1	0	2	0	0	0	0	0	0	0
GEM_3300027359_1	37.8408	-122.29	US	United States of America	Emeryville	4217208	8	782408	Bacteria;Actinobacteriota;Actinobacteria;Streptosporangiales;Streptosporangiaceae;Thermobispora;Thermobispora bispora													99.94	0.57	no	1	9	0	0	3	0	1	1	0	0	0	3
GEM_3300027359_5	37.8408	-122.29	US	United States of America	Emeryville	2693860	292	12392	Bacteria;Chloroflexota;Chloroflexia;Thermomicrobiales;Thermomicrobiaceae;Thermomicrobium;													85.55	3.87	no	0	3	0	0	3	0	0	0	0	0	0	0
GEM_3300027359_7	37.8408	-122.29	US	United States of America	Emeryville	2070347	160	16101	Bacteria;Actinobacteriota;Rubrobacteria;Rubrobacterales;Rubrobacteraceae;Rubrobacter_B;Rubrobacter_B xylanophilus													62.54	0.12	no	0	5	1	0	0	0	0	0	0	1	0	3
GEM_3300027359_8	37.8408	-122.29	US	United States of America	Emeryville	2026884	66	58157	Bacteria;Deinococcota;Deinococci;Deinococcales;Thermaceae;Thermus;Thermus thermophilus_A													99.97	0.01	no	0	2	0	0	1	0	0	0	0	0	0	1
GEM_3300027359_4	37.8408	-122.29	US	United States of America	Emeryville	3123058	434	8151	Bacteria;Chloroflexota;Chloroflexia;Thermomicrobiales;Thermomicrobiaceae;Sphaerobacter;													85.74	1.31	no	2	9	1	0	3	0	1	0	0	1	0	1
GEM_3300027359_12	37.8408	-122.29	US	United States of America	Emeryville	1243783	225	5939	Bacteria;Chloroflexota;Chloroflexia;Thermobaculales;Thermobaculaceae;Thermobaculum;Thermobaculum terrenum													63.56	1.81	no	1	3	1	0	1	0	0	0	0	0	0	0
GEM_3300027316_3	37.8408	-122.29	US	United States of America	Emeryville	3997162	106	69352	Bacteria;Firmicutes;Bacilli_A;Paenibacillales;Paenibacillaceae;Thermobacillus;													89.66	0.11	no	1	11	0	1	4	0	1	0	0	2	0	2
GEM_3300027316_5	37.8408	-122.29	US	United States of America	Emeryville	3429021	90	69998	Bacteria;Firmicutes;Bacilli_A;Paenibacillales;Paenibacillaceae;ZCTH02-B3;													89.49	0.09	no	1	6	0	0	1	0	0	1	0	1	0	2
GEM_3300027316_10	37.8408	-122.29	US	United States of America	Emeryville	2682460	64	306877	Bacteria;Bacteroidota;Rhodothermia;Rhodothermales;Rhodothermaceae;Rhodothermus;Rhodothermus marinus													77.5	1.86	no	0	3	0	0	2	0	0	0	0	0	0	1
GEM_3300027316_11	37.8408	-122.29	US	United States of America	Emeryville	2676919	249	14764	Bacteria;Chloroflexota;Chloroflexia;Thermomicrobiales;Thermomicrobiaceae;Thermomicrobium;													90.26	0.75	no	0	5	0	0	3	1	0	0	0	0	0	1
GEM_3300027316_12	37.8408	-122.29	US	United States of America	Emeryville	2494994	195	17773	Bacteria;Deinococcota;Deinococci;Deinococcales;Thermaceae;Thermus;													95.65	2.47	no	0	2	0	0	1	0	0	0	0	0	0	1
GEM_3300027316_14	37.8408	-122.29	US	United States of America	Emeryville	1650228	21	166052	Bacteria;Gemmatimonadota;Gemmatimonadetes;SG8-23;													95.04	0.62	no	0	3	1	0	0	0	0	1	0	1	0	0
GEM_3300027316_2	37.8408	-122.29	US	United States of America	Emeryville	4046501	22	500534	Bacteria;Chloroflexota;Chloroflexia;Thermomicrobiales;Thermomicrobiaceae;Sphaerobacter;													99.99	2.57	no	3	11	1	0	4	0	1	0	0	1	0	1
GEM_3300027316_1	37.8408	-122.29	US	United States of America	Emeryville	4217215	8	782531	Bacteria;Actinobacteriota;Actinobacteria;Streptosporangiales;Streptosporangiaceae;Thermobispora;Thermobispora bispora													99.94	0.57	no	1	9	0	0	3	0	1	1	0	0	0	3
GEM_3300027316_7	37.8408	-122.29	US	United States of America	Emeryville	3240860	47	183366	Bacteria;Firmicutes;Bacilli;Bacillales;Anoxybacillaceae;Geobacillus;													98.7	0.56	no	0	4	0	0	1	0	0	0	0	1	0	2
GEM_3300027316_4	37.8408	-122.29	US	United States of America	Emeryville	3777658	54	100994	Bacteria;Proteobacteria;Alphaproteobacteria;Rhizobiales;Hyphomicrobiaceae;													97.72	2.72	no	1	6	1	0	3	1	0	0	0	0	0	0
GEM_3300027316_8	37.8408	-122.29	US	United States of America	Emeryville	3079709	61	76435	Bacteria;Firmicutes;Bacilli_A;Paenibacillales;Paenibacillaceae;ZCTH02-B3;													100.0	0.09	no	0	2	0	0	1	0	0	0	0	0	0	1
GEM_3300027316_9	37.8408	-122.29	US	United States of America	Emeryville	2781143	78	61735	Bacteria;Firmicutes;Bacilli_A;Paenibacillales;JTherm;JTherm;GCA_002507565.1													99.7	0.02	no	0	3	0	0	1	0	0	0	0	0	0	2
GEM_3300027316_23	37.8408	-122.29	US	United States of America	Emeryville	1387747	1	1387747	Bacteria;Actinobacteriota;Thermoleophilia;Solirubrobacterales;Thermoleophilaceae;Thermoleophilum;													70.44	0.0	no	0	0	0	0	0	0	0	0	0	0	0	0
GEM_3300027322_10	37.8408	-122.29	US	United States of America	Emeryville	1654536	263	6623	Bacteria;Actinobacteriota;Thermoleophilia;Solirubrobacterales;Thermoleophilaceae;Thermoleophilum;													76.36	0.3	no	0	0	0	0	0	0	0	0	0	0	0	0
GEM_3300027322_4	37.8408	-122.29	US	United States of America	Emeryville	3268530	8	708775	Bacteria;Actinobacteriota;Actinobacteria;Streptosporangiales;Streptosporangiaceae;Thermobispora;Thermobispora bispora													78.57	0.15	no	1	7	0	0	3	0	1	0	0	0	0	2
GEM_3300027322_5	37.8408	-122.29	US	United States of America	Emeryville	3239724	13	396105	Bacteria;Bacteroidota;Rhodothermia;Rhodothermales;Rhodothermaceae;Rhodothermus;Rhodothermus marinus													99.96	0.17	no	0	4	0	0	2	0	0	0	0	1	0	1
GEM_3300027322_9	37.8408	-122.29	US	United States of America	Emeryville	1889716	144	18508	Bacteria;Deinococcota;Deinococci;Deinococcales;Thermaceae;Thermus;Thermus thermophilus_A													85.9	0.14	no	0	2	0	0	1	0	0	0	0	0	0	1
GEM_3300027322_8	37.8408	-122.29	US	United States of America	Emeryville	2593462	35	117194	Bacteria;Firmicutes;Bacilli_A;Paenibacillales;JTherm;JTherm;GCA_002507565.1													96.67	0.04	no	0	3	0	0	1	0	0	0	0	0	0	2
GEM_3300027322_7	37.8408	-122.29	US	United States of America	Emeryville	2760111	51	76299	Bacteria;Firmicutes;Bacilli_A;Paenibacillales;Paenibacillaceae;ZCTH02-B3;													76.46	0.0	no	0	2	0	0	1	0	0	0	0	0	0	1
GEM_3300027322_6	37.8408	-122.29	US	United States of America	Emeryville	3074888	252	17489	Bacteria;Firmicutes;Bacilli_A;Paenibacillales;Paenibacillaceae;ZCTH02-B3;													84.59	1.71	no	0	4	0	0	1	0	0	1	0	1	0	1
GEM_3300027322_3	37.8408	-122.29	US	United States of America	Emeryville	3323931	33	183244	Bacteria;Firmicutes;Bacilli;Bacillales;Anoxybacillaceae;Geobacillus;													99.99	0.44	no	0	5	0	0	1	0	0	0	0	2	0	2
GEM_3300027322_1	37.8408	-122.29	US	United States of America	Emeryville	3890475	105	67127	Bacteria;Firmicutes;Bacilli_A;Paenibacillales;Paenibacillaceae;Thermobacillus;													85.46	0.15	no	1	11	0	1	4	0	1	0	0	2	0	2
GEM_3300026964_2	37.8409	-122.29	US	United States of America	Emeryville	3864586	9	448581	Bacteria;Bacteroidota;Rhodothermia;Balneolales;Balneolaceae;Aliifodinibius;													96.69	0.53	no	0	4	1	0	2	0	0	0	0	1	0	0
GEM_3300026964_6	37.8409	-122.29	US	United States of America	Emeryville	1906768	362	5416	Bacteria;Proteobacteria;Gammaproteobacteria;Pseudomonadales;Hahellaceae;Halomonas_D;													64.68	0.57	no	0	1	0	0	0	0	0	0	0	1	0	0
GEM_3300017817_19	37.8409	-122.29	US	United States of America	Emeryville	2230833	157	17812	Bacteria;Proteobacteria;Alphaproteobacteria;Micavibrionales;UBA2020;UBA2020;													99.29	0.68	no	0	4	0	0	0	1	1	0	0	0	0	2
GEM_3300017817_18	37.8409	-122.29	US	United States of America	Emeryville	2657555	265	12891	Bacteria;Bacteroidota;Bacteroidia;Chitinophagales;Chitinophagaceae;													82.53	2.49	no	0	3	0	0	1	0	0	0	0	0	0	2
GEM_3300017817_13	37.8409	-122.29	US	United States of America	Emeryville	3123819	240	20358	Bacteria;Bacteroidota;Bacteroidia;Flavobacteriales;PHOS-HE28;PHOS-HE28;													86.22	2.35	no	0	4	0	0	0	1	1	0	0	1	0	1
GEM_3300017817_12	37.8409	-122.29	US	United States of America	Emeryville	3879617	206	27585	Bacteria;Planctomycetota;Phycisphaerae;Phycisphaerales;Phycisphaeraceae;													95.86	1.83	no	1	4	0	0	1	0	0	0	0	0	0	2
GEM_3300017817_11	37.8409	-122.29	US	United States of America	Emeryville	4036753	432	11858	Bacteria;Bacteroidota;Bacteroidia;Sphingobacteriales;Sphingobacteriaceae;Sphingobacterium;													82.38	3.55	no	0	7	0	0	3	1	0	1	0	1	0	1
GEM_3300017817_17	37.8409	-122.29	US	United States of America	Emeryville	2817527	192	20446	Bacteria;Actinobacteriota;Thermoleophilia;Solirubrobacterales;70-9;67-14;													88.25	3.97	no	1	6	0	0	1	1	1	0	0	0	0	2
GEM_3300017817_16	37.8409	-122.29	US	United States of America	Emeryville	2913065	303	13092	Bacteria;Proteobacteria;Alphaproteobacteria;Parvibaculales;Parvibaculaceae;													84.85	4.05	no	1	5	0	0	1	1	1	0	1	0	0	0
GEM_3300017817_14	37.8409	-122.29	US	United States of America	Emeryville	3088979	600	5151	Bacteria;Bacteroidota;Bacteroidia;Chitinophagales;Chitinophagaceae;Niastella;													70.16	3.95	no	1	4	1	0	1	0	0	0	0	1	0	0
GEM_3300017817_8	37.8409	-122.29	US	United States of America	Emeryville	4888101	89	122195	Bacteria;Myxococcota;Polyangia;Polyangiales;NIC37A-2;NIC37A-2;GCA_002085155.1													98.46	1.23	no	2	5	0	0	1	0	0	0	0	0	0	2
GEM_3300017816_8	37.8409	-122.29	US	United States of America	Emeryville	4458382	644	7515	Bacteria;Armatimonadota;Chthonomonadetes;													71.26	1.74	no	3	12	2	0	2	1	1	0	0	1	0	2
GEM_3300017816_9	37.8409	-122.29	US	United States of America	Emeryville	4368534	243	26329	Bacteria;Actinobacteriota;Actinobacteria;Corynebacteriales;Corynebacteriaceae;Mycobacterium;													81.88	2.02	no	1	13	1	0	3	1	2	1	0	1	0	3
GEM_3300017816_18	37.8409	-122.29	US	United States of America	Emeryville	2252830	367	6723	Bacteria;Bacteroidota;Bacteroidia;Flavobacteriales;PHOS-HE28;PHOS-HE28;													73.56	0.6	no	0	2	0	0	0	1	0	0	0	0	0	1
GEM_3300017816_19	37.8409	-122.29	US	United States of America	Emeryville	2223277	189	16676	Bacteria;Proteobacteria;Alphaproteobacteria;Micavibrionales;UBA2020;UBA2020;													96.28	2.61	no	0	4	0	0	1	1	1	0	0	0	0	1
GEM_3300017816_14	37.8409	-122.29	US	United States of America	Emeryville	2889550	171	24690	Bacteria;Proteobacteria;Gammaproteobacteria;Pseudomonadales;Cellvibrionaceae;													85.61	0.13	no	0	5	0	0	1	1	1	0	0	1	0	1
GEM_3300017816_15	37.8409	-122.29	US	United States of America	Emeryville	2867789	160	27543	Bacteria;Bacteroidota;Bacteroidia;Chitinophagales;Chitinophagaceae;UBA2791;													94.61	0.28	no	1	7	2	0	2	0	0	0	0	0	0	2
GEM_3300017816_17	37.8409	-122.29	US	United States of America	Emeryville	2652684	184	25361	Bacteria;Bacteroidota;Bacteroidia;Flavobacteriales;Weeksellaceae;UBA3376;													95.02	0.64	no	1	2	0	0	0	0	0	0	0	0	0	1
GEM_3300017816_10	37.8409	-122.29	US	United States of America	Emeryville	4240585	61	126782	Bacteria;Bacteroidota;Bacteroidia;Cytophagales;Cytophagaceae;													94.82	0.96	no	0	5	0	0	3	0	1	0	0	0	0	1
GEM_3300017816_13	37.8409	-122.29	US	United States of America	Emeryville	2996323	108	45397	Bacteria;Bacteroidota;Bacteroidia;Chitinophagales;Chitinophagaceae;													96.82	1.35	no	0	3	0	0	1	0	0	0	0	0	0	2
GEM_3300027321_2	37.8408	-122.29	US	United States of America	Emeryville	3641968	175	30188	Bacteria;Proteobacteria;Alphaproteobacteria;Rhizobiales;Hyphomicrobiaceae;													98.72	1.51	no	2	6	1	0	2	1	0	0	0	0	0	0
GEM_3300027321_4	37.8408	-122.29	US	United States of America	Emeryville	2574922	114	45865	Bacteria;Deinococcota;Deinococci;Deinococcales;Thermaceae;Thermus;Thermus thermophilus_A													100.0	1.22	no	0	2	0	0	1	0	0	0	0	0	0	1
GEM_3300027354_2	37.8408	-122.29	US	United States of America	Emeryville	3670622	17	419811	Bacteria;Proteobacteria;Alphaproteobacteria;Rhizobiales;Hyphomicrobiaceae;													100.0	0.36	no	2	6	1	0	2	1	0	0	0	0	0	0
GEM_3300027354_4	37.8408	-122.29	US	United States of America	Emeryville	3268543	8	708778	Bacteria;Actinobacteriota;Actinobacteria;Streptosporangiales;Streptosporangiaceae;Thermobispora;Thermobispora bispora													78.44	0.15	no	1	7	0	0	3	0	1	0	0	0	0	2
GEM_3300027354_5	37.8408	-122.29	US	United States of America	Emeryville	2797383	55	69783	Bacteria;Firmicutes;Bacilli_A;Paenibacillales;JTherm;JTherm;GCA_002507565.1													99.96	0.03	no	0	3	0	0	1	0	0	0	0	0	0	2
GEM_3300027354_7	37.8408	-122.29	US	United States of America	Emeryville	1988412	99	35347	Bacteria;Deinococcota;Deinococci;Deinococcales;Thermaceae;Thermus;													77.92	0.83	no	0	2	0	0	1	0	0	0	0	0	0	1
GEM_3300027352_3	37.8408	-122.29	US	United States of America	Emeryville	3480772	96	64253	Bacteria;Firmicutes;Bacilli_A;Paenibacillales;Paenibacillaceae;ZCTH02-B3;													99.39	4.15	no	1	6	0	0	1	0	0	1	0	1	0	2
GEM_3300027352_6	37.8408	-122.29	US	United States of America	Emeryville	2026425	10	306871	Bacteria;Bacteroidota;Rhodothermia;Rhodothermales;Rhodothermaceae;Rhodothermus;Rhodothermus marinus													64.83	0.0	no	0	3	0	0	2	0	0	0	0	0	0	1
GEM_3300027352_4	37.8408	-122.29	US	United States of America	Emeryville	3008300	424	7769	Bacteria;Firmicutes;Bacilli_A;Paenibacillales;													66.11	0.44	no	1	11	0	0	3	0	0	0	0	1	0	6
GEM_3300027352_5	37.8408	-122.29	US	United States of America	Emeryville	2941419	57	83890	Bacteria;Firmicutes;Bacilli_A;Paenibacillales;Paenibacillaceae;ZCTH02-B3;													96.66	0.0	no	0	2	0	0	1	0	0	0	0	0	0	1
GEM_3300027352_2	37.8408	-122.29	US	United States of America	Emeryville	3570749	315	13776	Bacteria;Gemmatimonadota;Gemmatimonadetes;SG8-23;													94.69	1.79	no	0	8	1	0	2	0	0	1	0	2	0	2
GEM_3300027352_1	37.8408	-122.29	US	United States of America	Emeryville	3999154	108	67183	Bacteria;Firmicutes;Bacilli_A;Paenibacillales;Paenibacillaceae;Thermobacillus;													87.98	0.1	no	1	11	0	1	4	0	1	0	0	2	0	2
GEM_3300027355_2	37.8408	-122.29	US	United States of America	Emeryville	4217436	8	782531	Bacteria;Actinobacteriota;Actinobacteria;Streptosporangiales;Streptosporangiaceae;Thermobispora;Thermobispora bispora													99.94	0.57	no	1	9	0	0	3	0	1	1	0	0	0	3
GEM_3300027355_8	37.8408	-122.29	US	United States of America	Emeryville	1544472	285	5539	Bacteria;Chloroflexota;Chloroflexia;Thermomicrobiales;Thermomicrobiaceae;Thermomicrobium;													55.26	0.01	no	0	1	0	0	1	0	0	0	0	0	0	0
GEM_3300027355_3	37.8408	-122.29	US	United States of America	Emeryville	4216662	119	63762	Bacteria;Firmicutes;Bacilli_A;Paenibacillales;Paenibacillaceae;Thermobacillus;													94.61	0.56	no	1	11	0	1	4	0	1	0	0	2	0	2
GEM_3300027355_6	37.8408	-122.29	US	United States of America	Emeryville	2077423	32	95633	Bacteria;Firmicutes;Bacilli_A;Paenibacillales;JTherm;JTherm;GCA_002507565.1													70.94	0.0	no	0	2	0	0	1	0	0	0	0	0	0	1
GEM_3300027355_5	37.8408	-122.29	US	United States of America	Emeryville	2418423	8	529973	Bacteria;Proteobacteria;Alphaproteobacteria;Rhizobiales;Hyphomicrobiaceae;													66.11	0.34	no	1	4	1	0	2	0	0	0	0	0	0	0
GEM_3300027356_6	37.8408	-122.29	US	United States of America	Emeryville	3268565	9	708781	Bacteria;Actinobacteriota;Actinobacteria;Streptosporangiales;Streptosporangiaceae;Thermobispora;Thermobispora bispora													78.45	0.15	no	1	7	0	0	3	0	1	0	0	0	0	2
GEM_3300027356_7	37.8408	-122.29	US	United States of America	Emeryville	2984389	56	77403	Bacteria;Firmicutes;Bacilli_A;Paenibacillales;Paenibacillaceae;ZCTH02-B3;													96.77	0.02	no	0	2	0	0	1	0	0	0	0	0	0	1
GEM_3300027356_4	37.8408	-122.29	US	United States of America	Emeryville	3440785	181	28381	Bacteria;Firmicutes;Bacilli_A;Paenibacillales;													74.29	0.0	no	2	8	0	0	4	0	0	0	0	0	0	2
GEM_3300027356_5	37.8408	-122.29	US	United States of America	Emeryville	3382990	270	17178	Bacteria;Proteobacteria;Alphaproteobacteria;Rhizobiales;Hyphomicrobiaceae;													91.77	1.82	no	2	5	0	0	2	1	0	0	0	0	0	0
GEM_3300027356_2	37.8408	-122.29	US	United States of America	Emeryville	3492330	79	79133	Bacteria;Firmicutes;Bacilli_A;Paenibacillales;Paenibacillaceae;ZCTH02-B3;													99.75	3.69	no	0	5	0	0	1	0	0	1	0	1	0	2
GEM_3300027356_3	37.8408	-122.29	US	United States of America	Emeryville	3484739	50	129795	Bacteria;Gemmatimonadota;Gemmatimonadetes;SG8-23;													84.55	0.32	no	0	8	1	0	2	0	0	1	0	2	0	2
GEM_3300027356_1	37.8408	-122.29	US	United States of America	Emeryville	3794825	93	71897	Bacteria;Firmicutes;Bacilli_A;Paenibacillales;Paenibacillaceae;Thermobacillus;													83.3	0.09	no	1	11	0	1	4	0	1	0	0	2	0	2
GEM_3300027356_8	37.8408	-122.29	US	United States of America	Emeryville	1836826	45	98530	Bacteria;Deinococcota;Deinococci;Deinococcales;Thermaceae;Thermus;Thermus thermophilus_A													99.54	0.13	no	0	2	0	0	1	0	0	0	0	0	0	1
GEM_3300027349_6	37.8408	-122.29	US	United States of America	Emeryville	2487428	205	16720	Bacteria;Deinococcota;Deinococci;Deinococcales;Thermaceae;Thermus;													96.63	4.18	no	0	2	0	0	1	0	0	0	0	0	0	1
GEM_3300027349_5	37.8408	-122.29	US	United States of America	Emeryville	2542995	41	98714	Bacteria;Firmicutes;Bacilli_A;Paenibacillales;JTherm;JTherm;GCA_002507565.1													98.01	0.03	no	0	1	0	0	1	0	0	0	0	0	0	0
GEM_3300027349_7	37.8408	-122.29	US	United States of America	Emeryville	2052291	13	318193	Bacteria;Bacteroidota;Rhodothermia;Rhodothermales;Rhodothermaceae;Rhodothermus;Rhodothermus marinus													67.44	0.0	no	0	4	0	0	2	0	0	0	0	1	0	1
GEM_3300027349_4	37.8408	-122.29	US	United States of America	Emeryville	3269013	7	708775	Bacteria;Actinobacteriota;Actinobacteria;Streptosporangiales;Streptosporangiaceae;Thermobispora;Thermobispora bispora													78.57	0.15	no	1	7	0	0	3	0	1	0	0	0	0	2
GEM_3300027349_3	37.8408	-122.29	US	United States of America	Emeryville	3318303	430	9170	Bacteria;Chloroflexota;Chloroflexia;Thermomicrobiales;Thermomicrobiaceae;Sphaerobacter;													80.5	3.24	no	3	11	1	0	4	0	1	0	0	1	0	1
GEM_3300027353_1	37.8408	-122.29	US	United States of America	Emeryville	4019480	125	50819	Bacteria;Chloroflexota;Chloroflexia;Thermomicrobiales;Thermomicrobiaceae;Sphaerobacter;													99.95	2.69	no	3	11	1	0	4	0	1	0	0	1	0	1
GEM_3300027353_7	37.8408	-122.29	US	United States of America	Emeryville	2748419	50	78484	Bacteria;Firmicutes;Bacilli_A;Paenibacillales;JTherm;JTherm;GCA_002507565.1													99.24	0.05	no	0	3	0	0	1	0	0	0	0	0	0	2
GEM_3300027353_6	37.8408	-122.29	US	United States of America	Emeryville	3114124	76	68954	Bacteria;Firmicutes;Bacilli_A;Paenibacillales;Paenibacillaceae;ZCTH02-B3;													100.0	0.06	no	0	2	0	0	1	0	0	0	0	0	0	1
GEM_3300027353_5	37.8408	-122.29	US	United States of America	Emeryville	3268678	7	708775	Bacteria;Actinobacteriota;Actinobacteria;Streptosporangiales;Streptosporangiaceae;Thermobispora;Thermobispora bispora													78.57	0.15	no	1	7	0	0	3	0	1	0	0	0	0	2
GEM_3300027353_4	37.8408	-122.29	US	United States of America	Emeryville	3468014	160	33612	Bacteria;Firmicutes;Bacilli_A;Paenibacillales;Paenibacillaceae;ZCTH02-B3;													98.9	0.0	no	1	6	0	0	1	0	0	1	0	1	0	2
GEM_3300027353_8	37.8408	-122.29	US	United States of America	Emeryville	2669752	483	5735	Bacteria;Proteobacteria;Alphaproteobacteria;Rhizobiales;Hyphomicrobiaceae;													74.1	3.28	no	1	4	1	0	1	1	0	0	0	0	0	0
GEM_3300027350_10	37.8408	-122.29	US	United States of America	Emeryville	800515	10	166052	Bacteria;Gemmatimonadota;Gemmatimonadetes;SG8-23;													69.11	0.0	no	0	2	1	0	0	0	0	0	0	1	0	0
GEM_3300027350_5	37.8408	-122.29	US	United States of America	Emeryville	2802016	47	82572	Bacteria;Firmicutes;Bacilli_A;Paenibacillales;JTherm;JTherm;GCA_002507565.1													99.84	0.04	no	0	3	0	0	1	0	0	0	0	0	0	2
GEM_3300027350_6	37.8408	-122.29	US	United States of America	Emeryville	2757918	10	396103	Bacteria;Bacteroidota;Rhodothermia;Rhodothermales;Rhodothermaceae;Rhodothermus;Rhodothermus marinus													85.22	0.14	no	0	4	0	0	2	0	0	0	0	1	0	1
GEM_3300027350_7	37.8408	-122.29	US	United States of America	Emeryville	2409525	186	18606	Bacteria;Deinococcota;Deinococci;Deinococcales;Thermaceae;Thermus;Thermus thermophilus_A													96.17	0.66	no	0	2	0	0	1	0	0	0	0	0	0	1
GEM_3300027350_2	37.8408	-122.29	US	United States of America	Emeryville	4058896	229	28434	Bacteria;Chloroflexota;Chloroflexia;Thermomicrobiales;Thermomicrobiaceae;Sphaerobacter;													99.66	3.38	no	2	10	1	0	4	0	1	0	0	1	0	1
GEM_3300027350_3	37.8408	-122.29	US	United States of America	Emeryville	3268714	8	708775	Bacteria;Actinobacteriota;Actinobacteria;Streptosporangiales;Streptosporangiaceae;Thermobispora;Thermobispora bispora													78.57	0.15	no	1	7	0	0	3	0	1	0	0	0	0	2
GEM_3300027350_8	37.8408	-122.29	US	United States of America	Emeryville	1811782	156	15255	Bacteria;Chloroflexota;Chloroflexia;Thermobaculales;Thermobaculaceae;Thermobaculum;Thermobaculum terrenum													82.99	1.79	no	1	5	1	0	2	0	0	0	0	0	0	1
GEM_3300027350_9	37.8408	-122.29	US	United States of America	Emeryville	1704668	279	6537	Bacteria;Chloroflexota;Chloroflexia;Thermomicrobiales;Thermomicrobiaceae;Thermomicrobium;													65.7	0.94	no	0	3	0	0	2	0	0	0	0	0	0	1
GEM_3300027358_8	37.8408	-122.29	US	United States of America	Emeryville	2758010	280	12465	Bacteria;Firmicutes;Bacilli_A;Paenibacillales;Paenibacillaceae;ZCTH02-B3;													85.72	0.11	no	0	2	0	0	0	0	0	0	0	1	0	1
GEM_3300027358_4	37.8408	-122.29	US	United States of America	Emeryville	3424760	49	396105	Bacteria;Bacteroidota;Rhodothermia;Rhodothermales;Rhodothermaceae;Rhodothermus;Rhodothermus marinus													99.96	4.17	no	0	4	0	0	2	0	0	0	0	1	0	1
GEM_3300027358_5	37.8408	-122.29	US	United States of America	Emeryville	3268653	8	708775	Bacteria;Actinobacteriota;Actinobacteria;Streptosporangiales;Streptosporangiaceae;Thermobispora;Thermobispora bispora													78.57	0.15	no	1	7	0	0	3	0	1	0	0	0	0	2
GEM_3300027358_6	37.8408	-122.29	US	United States of America	Emeryville	3113359	72	65205	Bacteria;Firmicutes;Bacilli_A;Paenibacillales;Paenibacillaceae;ZCTH02-B3;													99.77	1.88	no	0	2	0	0	1	0	0	0	0	0	0	1
GEM_3300027358_3	37.8408	-122.29	US	United States of America	Emeryville	3588408	444	9873	Bacteria;Chloroflexota;Chloroflexia;Thermomicrobiales;Thermomicrobiaceae;Sphaerobacter;													88.91	3.47	no	3	10	1	0	3	0	1	0	0	1	0	1
GEM_3300027358_7	37.8408	-122.29	US	United States of America	Emeryville	2792096	49	82570	Bacteria;Firmicutes;Bacilli_A;Paenibacillales;JTherm;JTherm;GCA_002507565.1													99.99	0.06	no	0	3	0	0	1	0	0	0	0	0	0	2
GEM_3300027343_1	37.8408	-122.29	US	United States of America	Emeryville	3935789	111	66476	Bacteria;Firmicutes;Bacilli_A;Paenibacillales;Paenibacillaceae;Thermobacillus;													88.6	0.06	no	1	11	0	1	4	0	1	0	0	2	0	2
GEM_3300027343_3	37.8408	-122.29	US	United States of America	Emeryville	3679136	86	77931	Bacteria;Firmicutes;Bacilli_A;Paenibacillales;Paenibacillaceae;ZCTH02-B3;													100.0	0.91	no	1	6	0	0	1	0	0	1	0	1	0	2
GEM_3300027343_4	37.8408	-122.29	US	United States of America	Emeryville	3353711	36	456935	Bacteria;Bacteroidota;Rhodothermia;Rhodothermales;Rhodothermaceae;Rhodothermus;Rhodothermus marinus													99.98	2.0	no	0	4	0	0	2	0	0	0	0	1	0	1
GEM_3300027343_8	37.8408	-122.29	US	United States of America	Emeryville	2129138	167	16850	Bacteria;Deinococcota;Deinococci;Deinococcales;Thermaceae;Thermus;Thermus thermophilus_A													84.3	1.21	no	0	2	0	0	1	0	0	0	0	0	0	1
GEM_3300027343_9	37.8408	-122.29	US	United States of America	Emeryville	1958129	21	127293	Bacteria;Firmicutes;Bacilli_A;Paenibacillales;JTherm;JTherm;GCA_002507565.1													68.5	0.0	no	0	1	0	0	1	0	0	0	0	0	0	0
GEM_3300027343_6	37.8408	-122.29	US	United States of America	Emeryville	3268747	8	589632	Bacteria;Actinobacteriota;Actinobacteria;Streptosporangiales;Streptosporangiaceae;Thermobispora;Thermobispora bispora													78.57	0.15	no	1	7	0	0	3	0	1	0	0	0	0	2
GEM_3300027343_7	37.8408	-122.29	US	United States of America	Emeryville	2423698	41	77403	Bacteria;Firmicutes;Bacilli_A;Paenibacillales;Paenibacillaceae;ZCTH02-B3;													62.1	0.02	no	0	2	0	0	1	0	0	0	0	0	0	1
GEM_3300027343_5	37.8408	-122.29	US	United States of America	Emeryville	3303552	410	9341	Bacteria;Firmicutes;Bacilli_A;Paenibacillales;													72.69	3.66	no	1	8	0	0	4	0	0	0	0	1	0	2
GEM_3300027348_7	37.8408	-122.29	US	United States of America	Emeryville	2870020	53	76299	Bacteria;Firmicutes;Bacilli_A;Paenibacillales;Paenibacillaceae;ZCTH02-B3;													75.09	0.04	no	0	2	0	0	1	0	0	0	0	0	0	1
GEM_3300027348_6	37.8408	-122.29	US	United States of America	Emeryville	3166599	179	28743	Bacteria;Firmicutes;Bacilli;Bacillales;Anoxybacillaceae;Geobacillus;													99.99	2.07	no	0	5	0	0	1	0	0	0	0	2	0	2
GEM_3300027348_5	37.8408	-122.29	US	United States of America	Emeryville	3268726	7	708775	Bacteria;Actinobacteriota;Actinobacteria;Streptosporangiales;Streptosporangiaceae;Thermobispora;Thermobispora bispora													78.57	0.15	no	1	7	0	0	3	0	1	0	0	0	0	2
GEM_3300027348_4	37.8408	-122.29	US	United States of America	Emeryville	3398960	42	456935	Bacteria;Bacteroidota;Rhodothermia;Rhodothermales;Rhodothermaceae;Rhodothermus;Rhodothermus marinus													99.97	3.75	no	0	4	0	0	2	0	0	0	0	1	0	1
GEM_3300027348_1	37.8408	-122.29	US	United States of America	Emeryville	4021386	108	66576	Bacteria;Firmicutes;Bacilli_A;Paenibacillales;Paenibacillaceae;Thermobacillus;													89.68	0.08	no	1	11	0	1	4	0	1	0	0	2	0	2
GEM_3300027348_8	37.8408	-122.29	US	United States of America	Emeryville	1795262	150	18422	Bacteria;Deinococcota;Deinococci;Deinococcales;Thermaceae;Thermus;													69.57	4.61	no	0	1	0	0	1	0	0	0	0	0	0	0
GEM_3300027340_9	37.8408	-122.29	US	United States of America	Emeryville	2067487	29	98716	Bacteria;Firmicutes;Bacilli_A;Paenibacillales;JTherm;JTherm;GCA_002507565.1													70.92	0.0	no	0	2	0	0	1	0	0	0	0	0	0	1
GEM_3300027340_8	37.8408	-122.29	US	United States of America	Emeryville	2402354	199	16781	Bacteria;Deinococcota;Deinococci;Deinococcales;Thermaceae;Thermus;Thermus thermophilus_A													93.86	3.89	no	0	2	0	0	1	0	0	0	0	0	0	1
GEM_3300027340_7	37.8408	-122.29	US	United States of America	Emeryville	3101650	65	68954	Bacteria;Firmicutes;Bacilli_A;Paenibacillales;Paenibacillaceae;ZCTH02-B3;													100.0	0.06	no	0	2	0	0	1	0	0	0	0	0	0	1
GEM_3300027340_6	37.8408	-122.29	US	United States of America	Emeryville	3178119	17	396105	Bacteria;Bacteroidota;Rhodothermia;Rhodothermales;Rhodothermaceae;Rhodothermus;Rhodothermus marinus													99.76	0.16	no	0	4	0	0	2	0	0	0	0	1	0	1
GEM_3300027340_5	37.8408	-122.29	US	United States of America	Emeryville	3268720	9	708775	Bacteria;Actinobacteriota;Actinobacteria;Streptosporangiales;Streptosporangiaceae;Thermobispora;Thermobispora bispora													78.8	0.15	no	1	7	0	0	3	0	1	0	0	0	0	2
GEM_3300027340_4	37.8408	-122.29	US	United States of America	Emeryville	3414371	101	53667	Bacteria;Firmicutes;Bacilli_A;Paenibacillales;Paenibacillaceae;ZCTH02-B3;													99.42	0.0	no	0	5	0	0	1	0	0	1	0	1	0	2
GEM_3300027340_3	37.8408	-122.29	US	United States of America	Emeryville	3582944	64	97400	Bacteria;Proteobacteria;Alphaproteobacteria;Rhizobiales;Hyphomicrobiaceae;													100.0	0.14	no	1	5	1	0	2	1	0	0	0	0	0	0
GEM_3300027340_1	37.8408	-122.29	US	United States of America	Emeryville	4002136	111	67183	Bacteria;Firmicutes;Bacilli_A;Paenibacillales;Paenibacillaceae;Thermobacillus;													89.36	0.15	no	1	11	0	1	4	0	1	0	0	2	0	2
GEM_3300027342_9	37.8408	-122.29	US	United States of America	Emeryville	2098183	164	18590	Bacteria;Deinococcota;Deinococci;Deinococcales;Thermaceae;Thermus;													86.03	0.54	no	0	2	0	0	1	0	0	0	0	0	0	1
GEM_3300027342_8	37.8408	-122.29	US	United States of America	Emeryville	2297396	28	118294	Bacteria;Firmicutes;Bacilli_A;Paenibacillales;JTherm;JTherm;GCA_002507565.1													80.67	0.0	no	0	2	0	0	1	0	0	0	0	0	0	1
GEM_3300027342_3	37.8408	-122.29	US	United States of America	Emeryville	3546323	141	43459	Bacteria;Proteobacteria;Alphaproteobacteria;Rhizobiales;Hyphomicrobiaceae;													99.87	0.45	no	1	4	1	0	2	0	0	0	0	0	0	0
GEM_3300027342_5	37.8408	-122.29	US	United States of America	Emeryville	3268763	8	708775	Bacteria;Actinobacteriota;Actinobacteria;Streptosporangiales;Streptosporangiaceae;Thermobispora;Thermobispora bispora													78.57	0.15	no	1	7	0	0	3	0	1	0	0	0	0	2
GEM_3300027342_4	37.8408	-122.29	US	United States of America	Emeryville	3373932	80	70735	Bacteria;Firmicutes;Bacilli_A;Paenibacillales;Paenibacillaceae;ZCTH02-B3;													94.14	2.04	no	0	5	0	0	1	0	0	1	0	1	0	2
GEM_3300027342_7	37.8408	-122.29	US	United States of America	Emeryville	3059924	60	76435	Bacteria;Firmicutes;Bacilli_A;Paenibacillales;Paenibacillaceae;ZCTH02-B3;													87.31	0.07	no	0	2	0	0	1	0	0	0	0	0	0	1
GEM_3300027342_6	37.8408	-122.29	US	United States of America	Emeryville	3266918	16	456935	Bacteria;Bacteroidota;Rhodothermia;Rhodothermales;Rhodothermaceae;Rhodothermus;Rhodothermus marinus													99.96	0.14	no	0	4	0	0	2	0	0	0	0	1	0	1
GEM_3300027342_1	37.8408	-122.29	US	United States of America	Emeryville	3883498	119	49413	Bacteria;Firmicutes;Bacilli_A;Paenibacillales;Paenibacillaceae;Thermobacillus;													84.95	0.14	no	1	11	0	1	4	0	1	0	0	2	0	2
GEM_3300027346_8	37.8408	-122.29	US	United States of America	Emeryville	2431715	202	16781	Bacteria;Deinococcota;Deinococci;Deinococcales;Thermaceae;Thermus;Thermus thermophilus_A													93.01	4.31	no	0	2	0	0	1	0	0	0	0	0	0	1
GEM_3300027346_5	37.8408	-122.29	US	United States of America	Emeryville	3180672	69	68954	Bacteria;Firmicutes;Bacilli_A;Paenibacillales;Paenibacillaceae;ZCTH02-B3;													100.0	0.04	no	0	2	0	0	1	0	0	0	0	0	0	1
GEM_3300027346_4	37.8408	-122.29	US	United States of America	Emeryville	3268678	7	708775	Bacteria;Actinobacteriota;Actinobacteria;Streptosporangiales;Streptosporangiaceae;Thermobispora;Thermobispora bispora													78.57	0.15	no	1	7	0	0	3	0	1	0	0	0	0	2
GEM_3300027346_7	37.8408	-122.29	US	United States of America	Emeryville	2728729	46	266001	Bacteria;Bacteroidota;Rhodothermia;Rhodothermales;Rhodothermaceae;Rhodothermus;Rhodothermus marinus													81.23	2.18	no	0	4	0	0	2	0	0	0	0	1	0	1
GEM_3300027346_6	37.8408	-122.29	US	United States of America	Emeryville	2845265	45	87636	Bacteria;Firmicutes;Bacilli_A;Paenibacillales;JTherm;JTherm;GCA_002507565.1													99.9	0.05	no	0	3	0	0	1	0	0	0	0	0	0	2
GEM_3300027346_3	37.8408	-122.29	US	United States of America	Emeryville	3542478	199	24788	Bacteria;Firmicutes;Bacilli_A;Paenibacillales;Paenibacillaceae;Thermobacillus;													84.72	0.08	no	1	9	0	0	4	0	1	0	0	2	0	1
GEM_3300027344_10	37.8408	-122.29	US	United States of America	Emeryville	2136791	162	18606	Bacteria;Deinococcota;Deinococci;Deinococcales;Thermaceae;Thermus;													85.48	0.42	no	0	2	0	0	1	0	0	0	0	0	0	1
GEM_3300027344_4	37.8408	-122.29	US	United States of America	Emeryville	3303537	27	302980	Bacteria;Bacteroidota;Rhodothermia;Rhodothermales;Rhodothermaceae;Rhodothermus;Rhodothermus marinus													99.98	0.57	no	0	4	0	0	2	0	0	0	0	1	0	1
GEM_3300027344_1	37.8408	-122.29	US	United States of America	Emeryville	3834202	113	49415	Bacteria;Firmicutes;Bacilli_A;Paenibacillales;Paenibacillaceae;Thermobacillus;													84.23	0.39	no	1	10	0	0	4	0	1	0	0	2	0	2
GEM_3300027344_7	37.8408	-122.29	US	United States of America	Emeryville	2775910	293	11499	Bacteria;Firmicutes;Bacilli_A;Paenibacillales;Paenibacillaceae;ZCTH02-B3;													80.58	0.04	no	0	4	0	0	0	0	0	1	0	1	0	2
GEM_3300027344_6	37.8408	-122.29	US	United States of America	Emeryville	3016353	63	75882	Bacteria;Firmicutes;Bacilli_A;Paenibacillales;Paenibacillaceae;ZCTH02-B3;													99.57	0.02	no	0	2	0	0	1	0	0	0	0	0	0	1
GEM_3300027344_5	37.8408	-122.29	US	United States of America	Emeryville	3269203	8	708775	Bacteria;Actinobacteriota;Actinobacteria;Streptosporangiales;Streptosporangiaceae;Thermobispora;Thermobispora bispora													78.57	0.15	no	1	7	0	0	3	0	1	0	0	0	0	2
GEM_3300027344_9	37.8408	-122.29	US	United States of America	Emeryville	2497193	32	117195	Bacteria;Firmicutes;Bacilli_A;Paenibacillales;JTherm;JTherm;GCA_002507565.1													88.59	0.01	no	0	2	0	0	1	0	0	0	0	0	0	1
GEM_3300027344_3	37.8408	-122.29	US	United States of America	Emeryville	3528268	77	68404	Bacteria;Proteobacteria;Alphaproteobacteria;Rhizobiales;Hyphomicrobiaceae;													97.31	0.98	no	1	5	1	0	2	1	0	0	0	0	0	0
GEM_3300027351_9	37.8408	-122.29	US	United States of America	Emeryville	1933036	143	19272	Bacteria;Deinococcota;Deinococci;Deinococcales;Thermaceae;Thermus;Thermus thermophilus_A													81.88	0.51	no	0	2	0	0	1	0	0	0	0	0	0	1
GEM_3300027351_8	37.8408	-122.29	US	United States of America	Emeryville	2277842	13	306877	Bacteria;Bacteroidota;Rhodothermia;Rhodothermales;Rhodothermaceae;Rhodothermus;Rhodothermus marinus													71.39	0.19	no	0	4	0	0	2	0	0	0	0	1	0	1
GEM_3300027351_5	37.8408	-122.29	US	United States of America	Emeryville	3061722	152	32109	Bacteria;Firmicutes;Bacilli_A;Paenibacillales;Paenibacillaceae;ZCTH02-B3;													93.31	0.0	no	0	4	0	0	1	0	0	1	0	0	0	2
GEM_3300027351_4	37.8408	-122.29	US	United States of America	Emeryville	3269037	8	708775	Bacteria;Actinobacteriota;Actinobacteria;Streptosporangiales;Streptosporangiaceae;Thermobispora;Thermobispora bispora													78.8	0.15	no	1	7	0	0	3	0	1	0	0	0	0	2
GEM_3300027351_7	37.8408	-122.29	US	United States of America	Emeryville	2583969	59	71534	Bacteria;Firmicutes;Bacilli_A;Paenibacillales;Paenibacillaceae;ZCTH02-B3;													92.41	1.97	no	0	2	0	0	1	0	0	0	0	0	0	1
GEM_3300027351_6	37.8408	-122.29	US	United States of America	Emeryville	2597535	38	114599	Bacteria;Firmicutes;Bacilli_A;Paenibacillales;JTherm;JTherm;GCA_002507565.1													99.08	0.01	no	0	2	0	0	1	0	0	0	0	0	0	1
GEM_3300027351_2	37.8408	-122.29	US	United States of America	Emeryville	4065246	164	36315	Bacteria;Chloroflexota;Chloroflexia;Thermomicrobiales;Thermomicrobiaceae;Sphaerobacter;													99.85	3.19	no	3	11	1	0	4	0	1	0	0	1	0	1
GEM_3300027345_4	37.8408	-122.29	US	United States of America	Emeryville	3268861	7	708775	Bacteria;Actinobacteriota;Actinobacteria;Streptosporangiales;Streptosporangiaceae;Thermobispora;Thermobispora bispora													78.57	0.15	no	1	7	0	0	3	0	1	0	0	0	0	2
GEM_3300027345_3	37.8408	-122.29	US	United States of America	Emeryville	3423584	52	312470	Bacteria;Bacteroidota;Rhodothermia;Rhodothermales;Rhodothermaceae;Rhodothermus;Rhodothermus marinus													99.94	4.07	no	0	4	0	0	2	0	0	0	0	1	0	1
GEM_3300027345_6	37.8408	-122.29	US	United States of America	Emeryville	2832696	44	100387	Bacteria;Firmicutes;Bacilli_A;Paenibacillales;JTherm;JTherm;GCA_002507565.1													98.22	0.05	no	0	3	0	0	1	0	0	0	0	0	0	2
GEM_3300027345_7	37.8408	-122.29	US	United States of America	Emeryville	2777796	363	8927	Bacteria;Firmicutes;Bacilli_A;Paenibacillales;Paenibacillaceae;Thermobacillus;													65.16	1.19	no	1	8	0	0	4	0	1	0	0	1	0	1
GEM_3300027345_5	37.8408	-122.29	US	United States of America	Emeryville	3187050	74	75846	Bacteria;Firmicutes;Bacilli_A;Paenibacillales;Paenibacillaceae;ZCTH02-B3;													100.0	0.27	no	0	2	0	0	1	0	0	0	0	0	0	1
GEM_3300028580_9	37.82	-122.29	US	United States of America	Emeryville	4669554	41	259934	Bacteria;Proteobacteria;Gammaproteobacteria;Enterobacterales;Enterobacteriaceae;Enterobacter;													100.0	0.13	no	0	6	1	0	1	2	1	0	0	0	0	1
GEM_3300028580_5	37.82	-122.29	US	United States of America	Emeryville	5028922	55	196904	Bacteria;Verrucomicrobiota;Verrucomicrobiae;Pedosphaerales;Pedosphaeraceae;													96.15	0.5	no	0	5	0	0	3	1	0	0	0	1	0	0
GEM_3300028580_7	37.82	-122.29	US	United States of America	Emeryville	4792258	17	314029	Bacteria;Bacteroidota;Ignavibacteria;Ignavibacteriales;Ignavibacteriaceae;UBA1304;													99.94	0.08	no	1	12	3	0	3	1	1	0	0	1	0	2
GEM_3300028580_19	37.82	-122.29	US	United States of America	Emeryville	2664585	99	51241	Bacteria;Firmicutes;Bacilli;Erysipelotrichales;Erysipelotrichaceae;Solobacterium;													95.99	0.93	no	1	6	1	0	1	0	0	0	0	1	0	2
GEM_3300028580_16	37.82	-122.29	US	United States of America	Emeryville	3252205	62	92564	Bacteria;Firmicutes_C;Negativicutes;Acidaminococcales;Acidaminococcaceae;													93.61	1.55	no	0	7	1	0	3	1	0	0	0	1	0	1
GEM_3300028580_17	37.82	-122.29	US	United States of America	Emeryville	3215955	29	207698	Bacteria;Desulfobacterota;Desulfovibrionia;Desulfovibrionales;Desulfovibrionaceae;Desulfovibrio;													100.0	0.02	no	0	3	0	0	0	2	0	0	0	0	0	1
GEM_3300028580_15	37.82	-122.29	US	United States of America	Emeryville	3365971	20	187400	Bacteria;Spirochaetota;Spirochaetia;Sphaerochaetales;Sphaerochaetaceae;UBA4273;													99.77	2.46	no	0	6	1	0	2	1	1	0	0	1	0	0
GEM_3300028580_12	37.82	-122.29	US	United States of America	Emeryville	3651637	65	122895	Bacteria;Firmicutes_A;Clostridia;Lachnospirales;Lachnospiraceae;Butyrivibrio;													100.0	1.78	no	1	11	1	0	3	1	0	0	0	1	0	4
GEM_3300028580_13	37.82	-122.29	US	United States of America	Emeryville	3518412	96	50165	Bacteria;Desulfobacterota;Desulfovibrionia;Desulfovibrionales;Desulfovibrionaceae;Desulfovibrio_P;													99.9	0.02	no	1	6	0	0	2	2	0	0	0	0	0	1
GEM_3300028580_11	37.82	-122.29	US	United States of America	Emeryville	3700167	53	93137	Bacteria;Bacteroidota;Bacteroidia;Bacteroidales;Williamwhitmaniaceae;Williamwhitmania;													98.81	0.93	no	0	6	1	0	2	0	1	0	0	1	0	1
GEM_3300028580_23	37.82	-122.29	US	United States of America	Emeryville	1931782	14	223618	Bacteria;Elusimicrobiota;Elusimicrobia;Elusimicrobiales;UBA9959;													96.42	0.58	no	0	6	1	0	3	2	0	0	0	0	0	0
GEM_3300028580_24	37.82	-122.29	US	United States of America	Emeryville	1484856	265	5890	Bacteria;Firmicutes_A;Clostridia;Oscillospirales;Oscillospiraceae;UBA2922;													74.53	2.9	no	0	3	0	0	0	1	0	0	0	0	0	2
GEM_3300026966_6	37.8409	-122.29	US	United States of America	Emeryville	2870591	445	7277	Bacteria;Bacteroidota;Rhodothermia;Balneolales;Balneolaceae;													74.52	0.38	no	0	2	0	0	1	0	0	0	0	1	0	0
GEM_3300026966_7	37.8409	-122.29	US	United States of America	Emeryville	2483958	408	6601	Bacteria;Proteobacteria;Gammaproteobacteria;Pseudomonadales;Hahellaceae;Halomonas_D;													84.16	0.01	no	0	3	0	0	1	1	0	0	0	1	0	0
GEM_3300026966_4	37.8409	-122.29	US	United States of America	Emeryville	4225729	25	223891	Bacteria;Myxococcota;UBA4248;UBA4248;													94.56	1.68	no	0	3	0	0	1	0	0	0	0	2	0	0
GEM_3300026966_8	37.8409	-122.29	US	United States of America	Emeryville	2185390	6	595688	Bacteria;Bacteroidota;Rhodothermia;Balneolales;Balneolaceae;Aliifodinibius;													65.61	0.26	no	0	3	1	0	2	0	0	0	0	0	0	0
GEM_3300026991_7	37.8409	-122.29	US	United States of America	Emeryville	2015899	4	1116419	Bacteria;Bacteroidota;Rhodothermia;Balneolales;Balneolaceae;Aliifodinibius;													63.85	0.21	no	0	3	1	0	2	0	0	0	0	0	0	0
GEM_3300012940_19	37.83	-122.29	US	United States of America	Emeryville	6169885	402	24853	Bacteria;Proteobacteria;Alphaproteobacteria;Rhizobiales;Xanthobacteraceae;Pseudorhodoplanes;													100.0	3.51	no	1	5	1	0	1	1	0	0	0	0	0	1
GEM_3300012940_107	37.83	-122.29	US	United States of America	Emeryville	757436	59	18753	Bacteria;Patescibacteria;Saccharimonadia;Saccharimonadales;Saccharimonadaceae;UBA2112;													88.36	0.26	no	0	3	1	0	1	0	0	0	0	0	0	1
GEM_3300012940_62	37.83	-122.29	US	United States of America	Emeryville	2962323	31	276001	Bacteria;Bacteroidota;Bacteroidia;Sphingobacteriales;Sphingobacteriaceae;													94.93	1.26	no	0	6	2	0	1	1	0	0	0	1	0	1
GEM_3300012940_80	37.83	-122.29	US	United States of America	Emeryville	1629003	9	268953	Bacteria;Proteobacteria;Alphaproteobacteria;Sphingomonadales;Sphingomonadaceae;Sphingomonas_B;													53.07	0.04	no	1	4	2	0	0	1	0	0	0	0	0	0
GEM_3300012940_69	37.83	-122.29	US	United States of America	Emeryville	2447518	245	13126	Bacteria;Bacteroidota;Bacteroidia;Sphingobacteriales;Sphingobacteriaceae;Parapedobacter;													57.83	0.09	no	1	7	2	0	2	1	0	0	0	0	0	1
GEM_3300012940_60	37.83	-122.29	US	United States of America	Emeryville	3106676	208	19649	Bacteria;Proteobacteria;Alphaproteobacteria;													93.42	1.12	no	1	6	2	0	2	1	0	0	0	0	0	0
GEM_3300012940_61	37.83	-122.29	US	United States of America	Emeryville	3049490	258	17007	Bacteria;Proteobacteria;Gammaproteobacteria;Xanthomonadales;Rhodanobacteraceae;													82.52	0.2	no	0	6	2	0	1	1	0	0	0	1	0	1
GEM_3300012940_43	37.83	-122.29	US	United States of America	Emeryville	3829245	547	7712	Bacteria;Bacteroidota;Bacteroidia;Chitinophagales;Chitinophagaceae;Chitinophaga;GCF_002557795.1													76.95	0.14	no	0	7	2	0	1	1	1	0	0	0	0	2
GEM_3300012940_40	37.83	-122.29	US	United States of America	Emeryville	4145458	614	7669	Bacteria;Actinobacteriota;Actinobacteria;Corynebacteriales;Micromonosporaceae;Actinocatenispora;													79.93	1.17	no	2	15	1	0	5	2	2	0	0	1	0	2
GEM_3300012940_46	37.83	-122.29	US	United States of America	Emeryville	3734626	634	6046	Bacteria;Bacteroidota;Bacteroidia;Chitinophagales;Chitinophagaceae;Chitinophaga;Chitinophaga terrae													57.91	0.03	no	0	5	1	0	0	1	0	1	0	0	0	2
GEM_3300012940_47	37.83	-122.29	US	United States of America	Emeryville	3679627	221	27518	Bacteria;Actinobacteriota;Actinobacteria;Propionibacteriales;Propionibacteriaceae;Microlunatus_A;													71.07	1.97	no	3	15	1	0	2	2	1	0	0	2	0	4
GEM_3300012940_44	37.83	-122.29	US	United States of America	Emeryville	3814434	27	258669	Bacteria;Bacteroidota;Bacteroidia;Sphingobacteriales;Sphingobacteriaceae;													100.0	0.4	no	0	7	1	0	3	1	0	0	0	1	0	1
GEM_3300012940_45	37.83	-122.29	US	United States of America	Emeryville	3739677	25	466352	Bacteria;Bacteroidota;Bacteroidia;Chitinophagales;Chitinophagaceae;													99.05	0.06	no	1	7	2	0	1	0	1	0	0	1	0	1
GEM_3300012940_25	37.83	-122.29	US	United States of America	Emeryville	5251808	38	296294	Bacteria;Bacteroidota;Bacteroidia;Chitinophagales;Chitinophagaceae;Arachidicoccus;													99.88	0.06	no	0	9	1	0	4	0	1	0	0	1	0	2
GEM_3300012940_27	37.83	-122.29	US	United States of America	Emeryville	5170854	270	29033	Bacteria;Bacteroidota;Bacteroidia;Sphingobacteriales;Sphingobacteriaceae;Parapedobacter;													98.12	2.31	no	0	7	1	0	2	1	0	1	0	1	0	1
GEM_3300012940_23	37.83	-122.29	US	United States of America	Emeryville	5762269	62	173138	Bacteria;Bacteroidota;Bacteroidia;Chitinophagales;Chitinophagaceae;Chitinophaga;													100.0	1.12	no	0	12	3	0	4	2	0	0	0	1	0	2
GEM_3300012940_28	37.83	-122.29	US	United States of America	Emeryville	5148037	52	209073	Bacteria;Actinobacteriota;Actinobacteria;Propionibacteriales;Propionibacteriaceae;													98.46	0.15	no	2	15	0	0	5	3	1	1	0	1	0	2
GEM_3300012940_29	37.83	-122.29	US	United States of America	Emeryville	5031718	338	23407	Bacteria;Bacteroidota;Bacteroidia;Sphingobacteriales;Sphingobacteriaceae;													98.73	0.86	no	0	4	1	0	1	0	0	0	0	1	0	1
GEM_3300012940_66	37.83	-122.29	US	United States of America	Emeryville	2728411	58	61072	Bacteria;Bacteroidota;Bacteroidia;Flavobacteriales;Flavobacteriaceae;Flavobacterium_A;Flavobacterium_A marinum													99.94	0.01	no	0	7	1	0	3	0	1	0	0	1	0	1
GEM_3300012940_74	37.83	-122.29	US	United States of America	Emeryville	2159227	314	7967	Bacteria;Bacteroidota;Bacteroidia;Chitinophagales;Chitinophagaceae;Niabella;													65.85	0.7	no	0	5	1	0	1	1	0	0	0	0	0	2
GEM_3300012940_71	37.83	-122.29	US	United States of America	Emeryville	2317300	346	7411	Bacteria;Proteobacteria;Gammaproteobacteria;Pseudomonadales;Pseudohongiellaceae;													63.65	0.3	no	0	6	1	0	2	1	0	0	0	0	0	2
GEM_3300012940_53	37.83	-122.29	US	United States of America	Emeryville	3343375	479	8144	Bacteria;Bacteroidota;Rhodothermia;Rhodothermales;RA;													73.23	0.65	no	2	13	2	0	3	1	0	1	0	1	0	3
GEM_3300012940_56	37.83	-122.29	US	United States of America	Emeryville	3444655	87	55984	Bacteria;Bacteroidota;Bacteroidia;Chitinophagales;Chitinophagaceae;													94.91	0.43	no	0	7	1	0	1	0	1	0	0	1	0	3
GEM_3300012940_59	37.83	-122.29	US	United States of America	Emeryville	3330012	474	7613	Bacteria;Proteobacteria;Alphaproteobacteria;Rhizobiales;Rhizobiaceae;Ochrobactrum;													77.21	1.9	no	0	7	1	0	1	2	1	0	0	1	0	1
GEM_3300012940_39	37.83	-122.29	US	United States of America	Emeryville	4471680	505	10795	Bacteria;Proteobacteria;Gammaproteobacteria;Pseudomonadales;Spongiibacteraceae;													89.8	4.12	no	1	7	1	0	2	1	0	0	0	1	0	1
GEM_3300012940_32	37.83	-122.29	US	United States of America	Emeryville	4968735	475	13658	Bacteria;Bacteroidota;Bacteroidia;Chitinophagales;Chitinophagaceae;Chitinophaga;													79.43	0.54	no	2	12	3	0	3	0	0	1	0	1	0	2
GEM_3300012940_31	37.83	-122.29	US	United States of America	Emeryville	4975506	15	973113	Bacteria;Bacteroidota;Bacteroidia;Sphingobacteriales;Sphingobacteriaceae;Sphingobacterium;													99.85	2.01	no	1	10	2	0	3	1	1	1	0	0	0	1
GEM_3300012940_37	37.83	-122.29	US	United States of America	Emeryville	4399980	366	17904	Bacteria;Bacteroidota;Bacteroidia;Sphingobacteriales;Sphingobacteriaceae;Sphingobacterium;Sphingobacterium thalpophilum													86.02	2.13	no	0	7	1	0	2	0	0	0	0	1	0	3
GEM_3300012940_36	37.83	-122.29	US	United States of America	Emeryville	4613211	244	27075	Bacteria;Bacteroidota;Bacteroidia;Chitinophagales;Chitinophagaceae;Niastella;													89.93	0.0	no	1	5	1	0	0	0	0	1	0	1	0	1
GEM_3300012940_35	37.83	-122.29	US	United States of America	Emeryville	4635286	41	265146	Bacteria;Bacteroidota;Bacteroidia;Sphingobacteriales;Sphingobacteriaceae;													98.1	0.05	no	0	7	2	0	3	1	0	0	0	0	0	1
GEM_3300012940_34	37.83	-122.29	US	United States of America	Emeryville	4667576	119	71856	Bacteria;Proteobacteria;Gammaproteobacteria;Betaproteobacteriales;Burkholderiaceae;Achromobacter;													96.25	0.18	no	0	6	1	0	1	1	2	1	0	0	0	0
GEM_3300017653_9	37.83	-122.29	US	United States of America	Emeryville	5175436	296	24948	Bacteria;Firmicutes;Bacilli_A;Paenibacillales;Paenibacillaceae;Paenibacillus_C;													93.64	2.77	no	4	19	0	0	4	1	0	0	0	3	0	7
GEM_3300017653_11	37.83	-122.29	US	United States of America	Emeryville	4474116	358	17400	Bacteria;Firmicutes;Bacilli_A;Brevibacillales;Brevibacillaceae;Brevibacillus;													89.7	1.4	no	4	24	1	1	6	2	0	0	0	2	0	8
GEM_3300017653_10	37.83	-122.29	US	United States of America	Emeryville	5156193	89	124321	Bacteria;Gemmatimonadota;Gemmatimonadetes;SG8-23;													98.04	2.87	no	1	13	2	0	3	0	1	1	0	2	0	3
GEM_3300017653_13	37.83	-122.29	US	United States of America	Emeryville	3870443	68	94470	Bacteria;Chloroflexota;Chloroflexia;Thermomicrobiales;UBA10626;													79.2	0.4	no	3	15	1	0	3	1	1	1	0	1	0	4
GEM_3300017653_15	37.83	-122.29	US	United States of America	Emeryville	3487462	94	64148	Bacteria;Firmicutes;Bacilli_A;Paenibacillales;													95.35	0.17	no	4	11	0	0	3	0	0	0	0	1	0	3
GEM_3300017653_17	37.83	-122.29	US	United States of America	Emeryville	3149697	536	6453	Bacteria;Chloroflexota;Chloroflexia;Thermomicrobiales;UBA6265;													72.51	0.6	no	5	11	1	0	1	0	1	1	0	1	0	1
GEM_3300017653_16	37.83	-122.29	US	United States of America	Emeryville	3280424	388	10359	Bacteria;Firmicutes;Bacilli_A;Paenibacillales;													87.56	3.08	no	1	9	0	0	4	0	0	0	0	1	0	3
GEM_3300017653_19	37.83	-122.29	US	United States of America	Emeryville	2969784	129	36179	Bacteria;Gemmatimonadota;Gemmatimonadetes;SG8-23;													86.01	2.86	no	0	5	2	0	1	0	0	0	0	1	0	1
GEM_3300012943_23	37.83	-122.29	US	United States of America	Emeryville	4658068	39	187182	Bacteria;Proteobacteria;Gammaproteobacteria;Pseudomonadales;Cellvibrionaceae;UBA5868;													93.7	0.85	no	0	4	2	0	0	1	0	0	0	0	0	1
GEM_3300012943_26	37.83	-122.29	US	United States of America	Emeryville	4436562	23	361846	Bacteria;Fibrobacterota;Fibrobacteria;UBA11236;UBA11236;													94.65	0.54	no	0	2	0	0	0	0	1	0	0	0	0	1
GEM_3300012943_24	37.83	-122.29	US	United States of America	Emeryville	4641299	31	223402	Bacteria;Bacteroidota;Bacteroidia;Cytophagales;Cyclobacteriaceae;ELB16-189;													99.63	0.26	no	0	8	2	0	2	1	1	0	0	1	0	1
GEM_3300012943_27	37.83	-122.29	US	United States of America	Emeryville	4310903	135	48552	Bacteria;Bacteroidota;Bacteroidia;Sphingobacteriales;Sphingobacteriaceae;Mucilaginibacter;													98.72	0.65	no	0	8	3	0	1	1	1	0	0	1	0	1
GEM_3300012943_29	37.83	-122.29	US	United States of America	Emeryville	4179679	229	25073	Bacteria;Proteobacteria;Gammaproteobacteria;Pseudomonadales;Cellvibrionaceae;UBA5868;													99.3	0.11	no	0	2	0	0	0	1	0	0	0	0	0	1
GEM_3300012943_43	37.83	-122.29	US	United States of America	Emeryville	2838379	484	6268	Bacteria;Chloroflexota;Anaerolineae;SBR1031;A4b;OLB13;													61.04	0.1	no	0	5	1	0	1	0	2	0	0	0	0	1
GEM_3300012943_42	37.83	-122.29	US	United States of America	Emeryville	2898484	55	97406	Bacteria;Proteobacteria;Alphaproteobacteria;UBA1301;UBA1301;UBA6038;													90.48	0.04	no	0	7	1	0	1	1	1	0	1	1	0	1
GEM_3300012943_41	37.83	-122.29	US	United States of America	Emeryville	2910405	244	15394	Bacteria;Verrucomicrobiota;Verrucomicrobiae;Pedosphaerales;Pedosphaeraceae;UBA11358;													84.78	1.33	no	0	4	0	0	2	1	0	0	0	1	0	0
GEM_3300012943_19	37.83	-122.29	US	United States of America	Emeryville	4919044	80	91956	Bacteria;Bacteroidota;Kapabacteria;OLB7;OLB7;													99.26	1.08	no	3	11	2	0	3	0	0	1	0	1	0	1
GEM_3300012943_15	37.83	-122.29	US	United States of America	Emeryville	6036329	739	9937	Bacteria;Bacteroidota;Bacteroidia;Chitinophagales;Chitinophagaceae;65-1;													86.23	3.58	no	2	6	1	0	1	0	0	0	0	0	0	2
GEM_3300012943_17	37.83	-122.29	US	United States of America	Emeryville	5144424	72	144740	Bacteria;Myxococcota;Polyangia;Polyangiales;NIC37A-2;NIC37A-2;													97.0	0.41	no	0	3	0	0	0	0	0	0	0	0	0	3
GEM_3300012943_32	37.83	-122.29	US	United States of America	Emeryville	3946666	43	181300	Bacteria;Proteobacteria;Gammaproteobacteria;Xanthomonadales;Rhodanobacteraceae;Rhodanobacter;													99.99	0.12	no	0	7	2	0	2	1	0	0	0	1	0	1
GEM_3300012943_33	37.83	-122.29	US	United States of America	Emeryville	3895275	39	210671	Bacteria;Proteobacteria;Gammaproteobacteria;Pseudomonadales;Cellvibrionaceae;Cellvibrio;													99.62	0.48	no	0	5	2	0	1	1	0	0	0	0	0	1
GEM_3300012943_31	37.83	-122.29	US	United States of America	Emeryville	4015849	39	187315	Bacteria;Firmicutes;Bacilli;Bacillales;Bacillaceae_G;Bacillus_A;													85.88	0.06	no	2	18	0	1	4	2	1	1	0	1	0	6
GEM_3300012943_34	37.83	-122.29	US	United States of America	Emeryville	3745042	21	281700	Bacteria;Bacteroidota;Bacteroidia;Flavobacteriales;PHOS-HE28;PHOS-HE28;													99.97	0.03	no	0	3	0	0	1	0	1	0	0	0	0	1
GEM_3300012943_39	37.83	-122.29	US	United States of America	Emeryville	3247796	283	14722	Bacteria;Bacteroidota;Bacteroidia;Chitinophagales;LD1;													82.82	0.4	no	0	4	1	0	0	0	1	0	0	1	0	1
GEM_3300012943_53	37.83	-122.29	US	United States of America	Emeryville	1836163	349	5420	Bacteria;Actinobacteriota;Thermoleophilia;20CM-4-69-9;20CM-4-69-9;													59.97	0.32	no	0	7	0	0	1	1	1	0	0	0	0	4
GEM_3300012942_109	37.83	-122.29	US	United States of America	Emeryville	662078	70	13105	Bacteria;Patescibacteria;Saccharimonadia;Saccharimonadales;Saccharimonadaceae;UBA2112;													71.79	1.27	no	0	0	0	0	0	0	0	0	0	0	0	0
GEM_3300012942_39	37.83	-122.29	US	United States of America	Emeryville	3102348	71	68601	Bacteria;Bacteroidota;Bacteroidia;Flavobacteriales;Crocinitomicaceae;													99.99	0.24	no	1	4	0	0	0	0	1	0	0	0	0	2
GEM_3300012942_30	37.83	-122.29	US	United States of America	Emeryville	3876645	189	45034	Bacteria;Bacteroidota;Bacteroidia;Chitinophagales;Chitinophagaceae;													99.63	0.94	no	0	4	1	0	1	0	0	0	0	1	0	1
GEM_3300012942_36	37.83	-122.29	US	United States of America	Emeryville	3266069	631	5523	Bacteria;Planctomycetota;Planctomycetes;Planctomycetales;Planctomycetaceae;													55.67	0.28	no	0	4	1	0	2	0	0	0	0	1	0	0
GEM_3300012942_51	37.83	-122.29	US	United States of America	Emeryville	2447864	271	11717	Bacteria;Actinobacteriota;Actinobacteria;Actinomycetales;Micrococcaceae;Pseudoglutamicibacter;													80.17	1.87	no	0	5	0	0	2	1	1	0	0	0	0	1
GEM_3300012942_55	37.83	-122.29	US	United States of America	Emeryville	1804992	300	6253	Bacteria;Proteobacteria;Gammaproteobacteria;Diplorickettsiales;Diplorickettsiaceae;													68.03	0.84	no	1	7	2	1	1	1	1	0	0	0	0	0
GEM_3300012942_71	37.83	-122.29	US	United States of America	Emeryville	1219363	56	27913	Bacteria;Proteobacteria;Alphaproteobacteria;UBA1280;UBA6156;UBA6156;													91.13	0.95	no	0	0	0	0	0	0	0	0	0	0	0	0
GEM_3300012942_98	37.83	-122.29	US	United States of America	Emeryville	813782	48	21816	Bacteria;Patescibacteria;Saccharimonadia;Saccharimonadales;UBA4665;													95.8	0.0	no	0	1	0	0	1	0	0	0	0	0	0	0
GEM_3300012942_91	37.83	-122.29	US	United States of America	Emeryville	893011	22	80243	Bacteria;Patescibacteria;Saccharimonadia;Saccharimonadales;UBA4665;UBA6224;													97.72	0.0	no	0	2	0	0	1	0	0	0	0	0	0	1
GEM_3300012942_21	37.83	-122.29	US	United States of America	Emeryville	5335952	700	9330	Bacteria;Actinobacteriota;Actinobacteria;Streptomycetales;Streptomycetaceae;Streptomyces_B;													75.73	0.53	no	1	9	1	0	4	1	1	0	0	1	0	0
GEM_3300012942_26	37.83	-122.29	US	United States of America	Emeryville	4105626	603	7718	Bacteria;Myxococcota;Myxococcia;Myxococcales;Myxococcaceae;													63.01	0.92	no	0	6	0	0	2	0	0	0	0	1	0	3
GEM_3300012942_46	37.83	-122.29	US	United States of America	Emeryville	2671818	437	6609	Bacteria;Bacteroidota;Bacteroidia;Chitinophagales;Chitinophagaceae;													55.14	2.21	no	0	2	0	0	0	0	1	0	0	0	0	1
GEM_3300012942_42	37.83	-122.29	US	United States of America	Emeryville	2848662	102	46636	Bacteria;Bdellovibrionota;Bacteriovoracia;UBA1018;UBA6935;													89.98	1.28	no	0	4	0	0	2	0	0	0	0	1	0	1
GEM_3300012942_43	37.83	-122.29	US	United States of America	Emeryville	2842104	88	66030	Bacteria;Bdellovibrionota;Bacteriovoracia;UBA1018;													76.94	3.6	no	0	5	0	0	3	0	0	0	0	1	0	1
GEM_3300012942_89	37.83	-122.29	US	United States of America	Emeryville	913767	14	103829	Bacteria;Patescibacteria;Saccharimonadia;Saccharimonadales;UBA4665;GCA-2746885;													98.69	0.08	no	0	3	0	0	1	0	0	0	0	0	0	2
GEM_3300012942_86	37.83	-122.29	US	United States of America	Emeryville	985263	16	82379	Bacteria;Patescibacteria;Saccharimonadia;Saccharimonadales;Saccharimonadaceae;UBA2112;													97.85	0.6	no	0	5	1	0	3	0	0	0	0	1	0	0
GEM_3300012942_105	37.83	-122.29	US	United States of America	Emeryville	711548	9	99568	Bacteria;Patescibacteria;Saccharimonadia;Saccharimonadales;UBA4665;GCA-2746885;													86.76	0.46	no	0	3	1	0	1	0	0	0	0	0	0	1
GEM_3300017648_11	37.83	-122.29	US	United States of America	Emeryville	4302556	478	10492	Bacteria;Firmicutes;Bacilli_A;Brevibacillales;Brevibacillaceae;Brevibacillus;													83.58	0.46	no	4	19	1	1	5	0	0	0	0	3	0	5
GEM_3300017648_12	37.83	-122.29	US	United States of America	Emeryville	3232010	26	154389	Bacteria;Proteobacteria;Gammaproteobacteria;Xanthomonadales;Rhodanobacteraceae;Dokdonella;													87.96	0.09	no	0	5	2	0	0	1	0	0	0	1	0	1
GEM_3300017648_10	37.83	-122.29	US	United States of America	Emeryville	4992098	636	9111	Bacteria;Planctomycetota;Planctomycetes;Pirellulales;													93.46	0.21	no	0	2	0	0	1	0	0	0	0	0	0	1
GEM_3300017648_14	37.83	-122.29	US	United States of America	Emeryville	2320558	136	25129	Bacteria;Gemmatimonadota;Gemmatimonadetes;SG8-23;													79.4	1.36	no	0	3	1	0	0	0	0	0	0	1	0	1
GEM_3300017540_14	37.83	-122.29	US	United States of America	Emeryville	2854999	212	19190	Bacteria;Deinococcota;Deinococci;Deinococcales;													82.97	0.79	no	1	8	1	0	1	0	0	0	0	0	0	5
GEM_3300017540_16	37.83	-122.29	US	United States of America	Emeryville	2447450	349	7800	Bacteria;Verrucomicrobiota;Verrucomicrobiae;Chthoniobacterales;Chthoniobacteraceae;UBA695;													74.14	0.49	no	0	4	0	0	1	0	0	0	0	1	0	2
GEM_3300017540_17	37.83	-122.29	US	United States of America	Emeryville	2192435	407	5613	Bacteria;Firmicutes;Bacilli_A;Paenibacillales;Paenibacillaceae;Paenibacillus_C;													54.94	0.13	no	2	6	0	0	2	1	0	0	0	0	0	1
GEM_3300017540_10	37.83	-122.29	US	United States of America	Emeryville	3526262	53	92631	Bacteria;Bacteroidota;Bacteroidia;Chitinophagales;Chitinophagaceae;													98.35	0.19	no	0	8	2	0	1	0	1	0	0	1	0	3
GEM_3300017540_12	37.83	-122.29	US	United States of America	Emeryville	3080515	17	371111	Bacteria;Proteobacteria;Gammaproteobacteria;Pseudomonadales;Pseudohongiellaceae;													85.06	0.0	no	1	8	1	0	2	1	0	0	0	0	0	3
GEM_3300017540_13	37.83	-122.29	US	United States of America	Emeryville	2908027	99	40701	Bacteria;Proteobacteria;Gammaproteobacteria;Betaproteobacteriales;Burkholderiaceae;SCGC-AAA027-K21;													99.81	0.05	no	0	3	0	0	0	1	1	1	0	0	0	0
GEM_3300017540_18	37.83	-122.29	US	United States of America	Emeryville	2187835	42	125129	Bacteria;Bacteroidota;Bacteroidia;Flavobacteriales;Flavobacteriaceae;Flavobacterium_A;GCF_002807015.1													85.89	0.08	no	0	4	1	0	1	1	0	0	0	0	0	1
GEM_3300017540_7	37.83	-122.29	US	United States of America	Emeryville	6533445	64	183562	Bacteria;Planctomycetota;Planctomycetes;Planctomycetales;Planctomycetaceae;													100.0	1.0	no	1	9	0	0	3	0	0	0	0	2	0	3
GEM_3300017647_9	37.83	-122.29	US	United States of America	Emeryville	964967	66	20079	Bacteria;Patescibacteria;Saccharimonadia;Saccharimonadales;Saccharimonadaceae;UBA2112;													94.35	0.26	no	0	4	1	0	2	0	0	0	0	0	0	1
GEM_3300017647_6	37.83	-122.29	US	United States of America	Emeryville	3557846	12	548728	Bacteria;Bacteroidota;Bacteroidia;Chitinophagales;Chitinophagaceae;													98.57	0.2	no	0	8	2	0	1	0	1	0	0	1	0	3
GEM_3300017647_7	37.83	-122.29	US	United States of America	Emeryville	3434262	20	371165	Bacteria;Proteobacteria;Gammaproteobacteria;Pseudomonadales;Pseudohongiellaceae;													96.66	0.06	no	1	8	1	0	2	1	0	0	0	0	0	3
GEM_3300017560_6	37.83	-122.29	US	United States of America	Emeryville	5613973	231	37429	Bacteria;Planctomycetota;Planctomycetes;Pirellulales;Pirellulaceae;UBA6163;													96.79	3.16	no	0	3	0	0	1	0	0	0	0	1	0	1
GEM_3300017560_7	37.83	-122.29	US	United States of America	Emeryville	5046322	390	17785	Bacteria;Proteobacteria;Gammaproteobacteria;Enterobacterales;Enterobacteriaceae;Raoultella;Raoultella ornithinolytica													92.69	0.88	no	1	12	1	1	2	3	1	1	0	1	0	1
GEM_3300017560_8	37.83	-122.29	US	United States of America	Emeryville	4835050	7	981446	Bacteria;Bacteroidota;Bacteroidia;Chitinophagales;Chitinophagaceae;46-32;GCA_001898405.1													100.0	0.35	no	0	9	3	0	1	1	1	0	0	1	0	2
GEM_3300017560_9	37.83	-122.29	US	United States of America	Emeryville	4629897	58	113846	Bacteria;Bacteroidota;Bacteroidia;Chitinophagales;Chitinophagaceae;Terrimonas;													100.0	0.69	no	1	11	3	0	1	1	1	1	0	1	0	2
GEM_3300017560_12	37.83	-122.29	US	United States of America	Emeryville	3917210	476	9604	Bacteria;Chloroflexota;Chloroflexia;Thermomicrobiales;UBA6265;UBA6265;													76.97	1.98	no	5	13	1	0	2	0	1	1	0	0	0	3
GEM_3300017560_11	37.83	-122.29	US	United States of America	Emeryville	4191645	744	5969	Bacteria;Acidobacteriota;Acidobacteriae;Solibacterales;Solibacteraceae;													57.58	2.94	no	1	6	3	0	1	0	0	1	0	0	0	0
GEM_3300026961_6	37.8409	-122.29	US	United States of America	Emeryville	2002820	4	1116436	Bacteria;Bacteroidota;Rhodothermia;Balneolales;Balneolaceae;Aliifodinibius;													63.85	0.22	no	0	3	1	0	2	0	0	0	0	0	0	0
GEM_3300012886_21	37.82	-122.29	US	United States of America	Emeryville	2486113	78	54010	Bacteria;Firmicutes_A;Clostridia;Peptostreptococcales;Anaerovoracaceae;UBA3738;													95.66	3.52	no	0	9	1	0	1	1	0	0	0	1	0	5
GEM_3300012886_23	37.82	-122.29	US	United States of America	Emeryville	2438356	111	38529	Bacteria;Firmicutes_A;Clostridia;Oscillospirales;Ruminococcaceae;Pygmaiobacter;													90.92	0.24	no	1	11	0	0	2	1	0	0	0	0	0	7
GEM_3300012886_22	37.82	-122.29	US	United States of America	Emeryville	2458560	29	156348	Bacteria;Firmicutes_A;Clostridia;Lachnospirales;Lachnospiraceae;UBA2912;													97.41	0.34	no	0	7	1	0	1	1	0	0	0	1	0	3
GEM_3300012886_25	37.82	-122.29	US	United States of America	Emeryville	2362204	299	9922	Bacteria;Firmicutes_C;Negativicutes;Acidaminococcales;Acidaminococcaceae;													81.05	3.45	no	0	7	1	0	2	1	0	1	0	1	0	1
GEM_3300012886_24	37.82	-122.29	US	United States of America	Emeryville	2423555	20	153245	Bacteria;Bacteroidota;Bacteroidia;Bacteroidales;UBA932;													96.29	0.02	no	0	2	0	0	0	1	0	0	0	0	0	1
GEM_3300012886_26	37.82	-122.29	US	United States of America	Emeryville	2249065	34	115898	Bacteria;Synergistota;Synergistia;Synergistales;Synergistaceae;													99.99	0.31	no	0	6	0	0	2	0	1	0	0	2	0	1
GEM_3300012886_40	37.82	-122.29	US	United States of America	Emeryville	1763240	22	145238	Bacteria;Firmicutes_C;Negativicutes;Acidaminococcales;													75.53	1.11	no	0	5	1	0	1	0	1	1	0	0	0	1
GEM_3300012886_44	37.82	-122.29	US	United States of America	Emeryville	1720607	28	93177	Bacteria;Chloroflexota;Anaerolineae;Anaerolineales;Anaerolineaceae;													58.98	1.57	no	1	3	1	0	1	0	0	0	0	0	0	0
GEM_3300012886_2	37.82	-122.29	US	United States of America	Emeryville	4986929	28	376792	Bacteria;Bacteroidota;Ignavibacteria;Ignavibacteriales;Ignavibacteriaceae;													99.93	1.98	no	0	8	1	0	3	1	1	0	0	1	0	1
GEM_3300012886_6	37.82	-122.29	US	United States of America	Emeryville	4215431	50	129286	Bacteria;Verrucomicrobiota;Verrucomicrobiae;Pedosphaerales;Pedosphaeraceae;													84.05	0.5	no	0	4	0	0	2	1	0	0	0	1	0	0
GEM_3300012886_4	37.82	-122.29	US	United States of America	Emeryville	4826003	161	58275	Bacteria;Verrucomicrobiota;Lentisphaeria;UBA1784;UBA1784;													91.37	1.22	no	1	6	1	0	1	1	1	0	0	0	0	1
GEM_3300012886_5	37.82	-122.29	US	United States of America	Emeryville	4312775	145	43170	Bacteria;Bacteroidota;Bacteroidia;Bacteroidales;Prolixibacteraceae;Prolixibacter;													98.05	0.08	no	0	3	0	0	1	0	1	0	0	0	0	1
GEM_3300012886_1	37.82	-122.29	US	United States of America	Emeryville	5331420	47	193616	Bacteria;Acidobacteriota;Acidobacteriae;Solibacterales;Solibacteraceae;													98.86	2.87	no	0	7	1	0	4	0	0	0	0	1	0	1
GEM_3300012886_56	37.82	-122.29	US	United States of America	Emeryville	1072843	23	67003	Bacteria;Firmicutes;Bacilli;RFN20;CAG-826;UBA4855;													92.11	0.12	no	0	1	0	0	0	1	0	0	0	0	0	0
GEM_3300012886_13	37.82	-122.29	US	United States of America	Emeryville	3580921	78	66272	Bacteria;Firmicutes_A;Clostridia;Lachnospirales;Lachnospiraceae;Butyrivibrio;													100.0	0.94	no	1	11	1	0	3	1	0	0	0	1	0	4
GEM_3300012886_14	37.82	-122.29	US	United States of America	Emeryville	3155584	45	100774	Bacteria;Spirochaetota;Spirochaetia;Sphaerochaetales;Sphaerochaetaceae;UBA4273;													99.55	1.53	no	0	3	1	0	1	0	0	0	0	1	0	0
GEM_3300012886_16	37.82	-122.29	US	United States of America	Emeryville	2978250	82	60144	Bacteria;Firmicutes_C;Negativicutes;Selenomonadales;Selenomonadaceae;UBA1796;													100.0	0.33	no	0	5	1	0	1	1	0	0	0	0	0	2
GEM_3300012886_18	37.82	-122.29	US	United States of America	Emeryville	2758848	323	10022	Bacteria;Firmicutes_A;Clostridia;Lachnospirales;Lachnospiraceae;													91.53	3.24	no	0	5	0	0	0	0	0	0	0	1	0	4
GEM_3300012886_38	37.82	-122.29	US	United States of America	Emeryville	1908714	74	37813	Bacteria;Elusimicrobiota;Elusimicrobia;Elusimicrobiales;UBA9959;													94.32	0.64	no	0	6	1	0	3	2	0	0	0	0	0	0
GEM_3300012886_32	37.82	-122.29	US	United States of America	Emeryville	2120824	187	16739	Bacteria;Firmicutes_A;Clostridia;Oscillospirales;Butyricicoccaceae;UBA4644;													75.45	4.79	no	2	9	1	0	1	1	0	0	0	2	0	2
GEM_3300012886_33	37.82	-122.29	US	United States of America	Emeryville	2010820	286	8006	Bacteria;Desulfobacterota;Desulfovibrionia;Desulfovibrionales;Desulfovibrionaceae;													60.69	0.74	no	0	2	0	0	1	0	0	0	0	0	0	1
GEM_3300012886_30	37.82	-122.29	US	United States of America	Emeryville	2281175	223	13007	Bacteria;Firmicutes_C;Negativicutes;Veillonellales;Megasphaeraceae;Megasphaera_A;													84.34	1.34	no	0	8	0	0	3	2	0	1	0	0	0	2
GEM_3300012886_31	37.82	-122.29	US	United States of America	Emeryville	2243596	294	8637	Bacteria;Bacteroidota;Bacteroidia;Bacteroidales;Lentimicrobiaceae;													57.17	1.85	no	0	1	0	0	0	0	0	0	0	0	0	1
GEM_3300012886_37	37.82	-122.29	US	United States of America	Emeryville	1914180	119	24173	Bacteria;Firmicutes_A;Clostridia;Peptostreptococcales;Anaerovoracaceae;UBA3738;													93.74	0.79	no	0	4	0	0	1	1	0	0	0	1	0	1
GEM_3300012886_34	37.82	-122.29	US	United States of America	Emeryville	2005197	186	14480	Bacteria;Firmicutes;Bacilli;Erysipelotrichales;Erysipelotrichaceae;Solobacterium;													85.57	1.15	no	1	6	1	0	1	0	0	0	0	1	0	2
GEM_3300012886_35	37.82	-122.29	US	United States of America	Emeryville	2004659	83	36541	Bacteria;Bacteroidota;Bacteroidia;Bacteroidales;P3;													97.12	0.19	no	0	3	0	0	1	0	0	0	0	0	0	2
GEM_3300012886_52	37.82	-122.29	US	United States of America	Emeryville	1267087	156	9814	Bacteria;Firmicutes_A;Clostridia;Oscillospirales;Oscillospiraceae;UBA2922;													65.79	0.21	no	0	3	0	0	0	0	0	0	0	1	0	2
GEM_3300012889_4	37.82	-122.29	US	United States of America	Emeryville	4947673	58	154450	Bacteria;Verrucomicrobiota;Verrucomicrobiae;Pedosphaerales;Pedosphaeraceae;													96.27	0.51	no	0	5	0	0	3	1	0	0	0	1	0	0
GEM_3300012889_34	37.82	-122.29	US	United States of America	Emeryville	2220621	59	56150	Bacteria;Firmicutes_A;Clostridia;Oscillospirales;Butyricicoccaceae;UBA4644;													99.41	1.13	no	2	9	1	0	1	1	0	0	0	2	0	2
GEM_3300012889_33	37.82	-122.29	US	United States of America	Emeryville	2234762	251	10825	Bacteria;Firmicutes_A;Clostridia;Oscillospirales;Oscillospiraceae;													79.31	0.04	no	0	4	1	0	2	0	0	0	0	1	0	0
GEM_3300012889_32	37.82	-122.29	US	United States of America	Emeryville	2046521	138	21128	Bacteria;Synergistota;Synergistia;Synergistales;Synergistaceae;													75.51	2.8	no	0	4	0	0	0	0	0	1	0	2	0	1
GEM_3300012889_31	37.82	-122.29	US	United States of America	Emeryville	2305185	45	127685	Bacteria;Firmicutes_A;Clostridia;Lachnospirales;Lachnospiraceae;Stomatobaculum;													95.73	0.72	no	0	5	0	0	1	0	0	0	0	0	0	4
GEM_3300012889_2	37.82	-122.29	US	United States of America	Emeryville	5442368	32	249776	Bacteria;Acidobacteriota;Acidobacteriae;Solibacterales;Solibacteraceae;													98.9	3.23	no	0	7	1	0	4	0	0	0	0	1	0	1
GEM_3300012889_11	37.82	-122.29	US	United States of America	Emeryville	3506330	85	75621	Bacteria;Acidobacteriota;Acidobacteriae;Acidobacteriales;Koribacteraceae;													100.0	0.76	no	0	3	0	0	2	1	0	0	0	0	0	0
GEM_3300012889_13	37.82	-122.29	US	United States of America	Emeryville	3172388	29	160564	Bacteria;Spirochaetota;Spirochaetia;Sphaerochaetales;Sphaerochaetaceae;UBA4273;													97.86	1.79	no	0	3	1	0	1	0	0	0	0	1	0	0
GEM_3300012889_12	37.82	-122.29	US	United States of America	Emeryville	3191627	509	6740	Bacteria;Actinobacteriota;Coriobacteriia;Coriobacteriales;													71.78	0.57	no	0	2	0	0	0	1	1	0	0	0	0	0
GEM_3300012889_15	37.82	-122.29	US	United States of America	Emeryville	2953034	55	108968	Bacteria;Firmicutes_A;Clostridia;Lachnospirales;Lachnospiraceae;													80.81	2.62	no	0	8	0	0	1	1	0	0	0	1	0	5
GEM_3300012889_14	37.82	-122.29	US	United States of America	Emeryville	3089887	48	99526	Bacteria;Bacteroidota;Bacteroidia;Bacteroidales;Paludibacteraceae;													90.01	0.06	no	2	7	1	0	1	1	1	0	0	0	0	1
GEM_3300012889_17	37.82	-122.29	US	United States of America	Emeryville	2861658	84	60419	Bacteria;Firmicutes_C;Negativicutes;Selenomonadales;Selenomonadaceae;UBA1796;													100.0	0.26	no	0	5	1	0	1	1	0	0	0	0	0	2
GEM_3300012889_19	37.82	-122.29	US	United States of America	Emeryville	2804143	198	21015	Bacteria;Firmicutes_A;Clostridia;Lachnospirales;Lachnospiraceae;													94.81	1.48	no	0	6	0	0	1	0	0	0	0	1	0	4
GEM_3300012889_59	37.82	-122.29	US	United States of America	Emeryville	1127785	167	7225	Bacteria;Firmicutes_A;Clostridia;Peptostreptococcales;Anaerovoracaceae;UBA3738;													68.27	1.67	no	0	3	0	0	0	1	0	0	0	1	0	1
GEM_3300012889_55	37.82	-122.29	US	United States of America	Emeryville	1297845	17	150594	Bacteria;Firmicutes_C;Negativicutes;Acidaminococcales;													65.83	0.65	no	0	4	1	0	2	0	1	0	0	0	0	0
GEM_3300012889_54	37.82	-122.29	US	United States of America	Emeryville	1315196	220	6490	Bacteria;Firmicutes_A;Clostridia;Peptostreptococcales;Anaerovoracaceae;UBA1422;													71.58	1.56	no	1	3	0	0	1	1	0	0	0	0	0	0
GEM_3300012889_50	37.82	-122.29	US	United States of America	Emeryville	1583995	34	83455	Bacteria;Firmicutes;Bacilli;RFN20;CAG-826;UBA733;													89.5	0.34	no	0	0	0	0	0	0	0	0	0	0	0	0
GEM_3300012889_22	37.82	-122.29	US	United States of America	Emeryville	2487868	22	160760	Bacteria;Spirochaetota;Spirochaetia;Treponematales;UBA8932;													87.88	0.16	no	1	3	0	0	0	0	0	0	0	0	0	2
GEM_3300012889_28	37.82	-122.29	US	United States of America	Emeryville	2184762	40	90906	Bacteria;Synergistota;Synergistia;Synergistales;Synergistaceae;													99.23	0.52	no	0	6	0	0	2	0	1	0	0	2	0	1
GEM_3300012889_29	37.82	-122.29	US	United States of America	Emeryville	2345981	75	44629	Bacteria;Firmicutes_A;Clostridia;Oscillospirales;Oscillospiraceae;UBA2922;													93.9	2.22	no	0	6	0	0	1	1	0	1	0	1	0	2
GEM_3300012889_20	37.82	-122.29	US	United States of America	Emeryville	2763822	103	40284	Bacteria;Firmicutes_C;Negativicutes;Veillonellales;Megasphaeraceae;Megasphaera_A;													85.68	0.06	no	0	7	1	0	2	1	0	1	0	1	0	1
GEM_3300012889_21	37.82	-122.29	US	United States of America	Emeryville	2646561	47	113990	Bacteria;Firmicutes_A;Clostridia;Oscillospirales;Oscillospiraceae;Oscillibacter;													97.81	0.14	no	0	4	0	0	1	1	0	0	0	1	0	1
GEM_3300012889_25	37.82	-122.29	US	United States of America	Emeryville	2489747	68	54856	Bacteria;Firmicutes_A;Clostridia;Lachnospirales;Lachnospiraceae;UBA2912;													95.33	0.54	no	0	7	1	0	1	1	0	0	0	1	0	3
GEM_3300012889_27	37.82	-122.29	US	United States of America	Emeryville	2425207	20	208438	Bacteria;Bacteroidota;Bacteroidia;Bacteroidales;UBA932;													96.3	0.02	no	0	2	0	0	0	1	0	0	0	0	0	1
GEM_3300012889_64	37.82	-122.29	US	United States of America	Emeryville	1021466	79	18208	Bacteria;Firmicutes;Bacilli;RF39;UBA660;													94.45	0.39	no	0	1	0	0	0	0	0	0	0	0	0	1
GEM_3300012889_63	37.82	-122.29	US	United States of America	Emeryville	1068372	8	161807	Bacteria;Firmicutes;Bacilli;RFN20;CAG-826;UBA4855;													92.31	0.28	no	0	1	0	0	0	1	0	0	0	0	0	0
GEM_3300012889_48	37.82	-122.29	US	United States of America	Emeryville	1603207	103	20802	Bacteria;Chloroflexota;Anaerolineae;Anaerolineales;Anaerolineaceae;													69.57	1.58	no	1	2	1	0	0	0	0	0	0	0	0	0
GEM_3300012889_46	37.82	-122.29	US	United States of America	Emeryville	1713875	161	12740	Bacteria;Firmicutes;Bacilli;Erysipelotrichales;Erysipelotrichaceae;Solobacterium;													72.0	0.24	no	0	4	1	0	1	0	0	0	0	1	0	1
GEM_3300012889_44	37.82	-122.29	US	United States of America	Emeryville	1761208	138	18959	Bacteria;Bacteroidota;Bacteroidia;Bacteroidales;Lentimicrobiaceae;													64.2	0.61	no	0	2	0	0	0	0	1	0	0	0	0	1
GEM_3300012889_45	37.82	-122.29	US	United States of America	Emeryville	1712822	89	27148	Bacteria;Firmicutes_A;Clostridia;Peptostreptococcales;Anaerovoracaceae;UBA3738;													78.75	0.55	no	0	6	1	0	1	0	0	0	0	1	0	3
GEM_3300012889_42	37.82	-122.29	US	United States of America	Emeryville	1879461	165	14232	Bacteria;Bacteroidota;Bacteroidia;Bacteroidales;P3;													87.22	0.75	no	0	3	0	0	1	0	0	0	0	0	0	2
GEM_3300012889_40	37.82	-122.29	US	United States of America	Emeryville	1941884	17	207532	Bacteria;Elusimicrobiota;Elusimicrobia;Elusimicrobiales;UBA9959;													97.03	0.67	no	0	6	1	0	3	2	0	0	0	0	0	0
GEM_3300012889_9	37.82	-122.29	US	United States of America	Emeryville	3627291	104	63566	Bacteria;Firmicutes_A;Clostridia;Lachnospirales;Lachnospiraceae;Butyrivibrio;													100.0	0.66	no	1	11	1	0	3	1	0	0	0	1	0	4
GEM_3300012889_5	37.82	-122.29	US	United States of America	Emeryville	4365619	260	25638	Bacteria;Bacteroidota;Bacteroidia;Bacteroidales;Prolixibacteraceae;Prolixibacter;													93.23	1.55	no	1	6	0	0	2	1	1	0	0	0	0	1
GEM_3300026970_9	37.8409	-122.29	US	United States of America	Emeryville	2227013	7	596648	Bacteria;Bacteroidota;Rhodothermia;Balneolales;Balneolaceae;Aliifodinibius;													75.8	0.29	no	0	3	1	0	2	0	0	0	0	0	0	0
GEM_3300026989_9	37.8409	-122.29	US	United States of America	Emeryville	2539071	21	172965	Bacteria;Bacteroidota;Rhodothermia;Balneolales;Balneolaceae;Aliifodinibius;													61.12	0.5	no	0	3	0	0	2	0	0	0	0	1	0	0
GEM_3300026989_5	37.8409	-122.29	US	United States of America	Emeryville	3327492	12	554080	Bacteria;Bacteroidota;Rhodothermia;Balneolales;Balneolaceae;Aliifodinibius;													99.2	0.07	no	0	4	1	0	2	0	0	0	0	1	0	0
GEM_3300028582_16	37.82	-122.29	US	United States of America	Emeryville	3662561	16	303050	Bacteria;Bacteroidota;Ignavibacteria;Ignavibacteriales;Ignavibacteriaceae;													73.49	0.05	no	0	7	1	0	4	1	0	0	0	1	0	0
GEM_3300028582_9	37.82	-122.29	US	United States of America	Emeryville	5067056	63	186030	Bacteria;Verrucomicrobiota;Verrucomicrobiae;Pedosphaerales;Pedosphaeraceae;													96.17	0.5	no	0	5	0	0	3	1	0	0	0	1	0	0
GEM_3300028582_10	37.82	-122.29	US	United States of America	Emeryville	4635251	129	63173	Bacteria;Proteobacteria;Gammaproteobacteria;Enterobacterales;Enterobacteriaceae;Enterobacter;													100.0	0.2	no	0	6	1	0	1	2	1	0	0	0	0	1
GEM_3300028582_11	37.82	-122.29	US	United States of America	Emeryville	4221524	15	495391	Bacteria;Acidobacteriota;Acidobacteriae;Solibacterales;Solibacteraceae;													76.02	1.0	no	0	5	1	0	3	0	0	0	0	0	0	1
GEM_3300028582_13	37.82	-122.29	US	United States of America	Emeryville	3847898	75	112197	Bacteria;Firmicutes_A;Clostridia;Lachnospirales;Lachnospiraceae;Butyrivibrio;													100.0	0.72	no	1	11	1	0	3	1	0	0	0	1	0	4
GEM_3300028582_14	37.82	-122.29	US	United States of America	Emeryville	3766014	228	22963	Bacteria;Spirochaetota;Spirochaetia;Treponematales;UBA8932;UBA1306;													91.7	1.99	no	0	2	0	0	1	0	0	0	0	0	0	1
GEM_3300028582_15	37.82	-122.29	US	United States of America	Emeryville	3756477	21	371477	Bacteria;Bacteroidota;Bacteroidia;Bacteroidales;Williamwhitmaniaceae;Williamwhitmania;													100.0	1.28	no	0	7	1	0	3	0	1	0	0	1	0	1
GEM_3300028582_17	37.82	-122.29	US	United States of America	Emeryville	3631235	90	75629	Bacteria;Acidobacteriota;Acidobacteriae;Acidobacteriales;Koribacteraceae;													100.0	0.98	no	0	3	0	0	2	1	0	0	0	0	0	0
GEM_3300028582_18	37.82	-122.29	US	United States of America	Emeryville	3470094	205	26696	Bacteria;Desulfobacterota;Desulfovibrionia;Desulfovibrionales;Desulfovibrionaceae;Desulfovibrio_P;													94.25	0.5	no	1	6	0	0	2	2	0	0	0	0	0	1
GEM_3300028582_38	37.82	-122.29	US	United States of America	Emeryville	1363564	240	5794	Bacteria;Firmicutes_A;Clostridia;Oscillospirales;Ruminococcaceae;													72.26	1.7	no	0	2	0	0	1	0	0	0	0	0	0	1
GEM_3300028582_39	37.82	-122.29	US	United States of America	Emeryville	1353945	15	132411	Bacteria;Firmicutes_C;Negativicutes;Acidaminococcales;													63.41	0.6	no	0	4	1	0	2	0	1	0	0	0	0	0
GEM_3300028582_33	37.82	-122.29	US	United States of America	Emeryville	2179741	141	23677	Bacteria;Firmicutes_A;Clostridia;Lachnospirales;Lachnospiraceae;Stomatobaculum;													95.16	0.69	no	0	5	0	0	1	0	0	0	0	0	0	4
GEM_3300028582_30	37.82	-122.29	US	United States of America	Emeryville	2245395	22	125768	Bacteria;Synergistota;Synergistia;Synergistales;Synergistaceae;													99.98	0.29	no	0	5	0	0	1	0	1	0	0	2	0	1
GEM_3300028582_31	37.82	-122.29	US	United States of America	Emeryville	2333084	36	100941	Bacteria;Firmicutes_C;Negativicutes;Veillonellales;Megasphaeraceae;Megasphaera_A;													87.19	0.33	no	1	8	0	0	4	1	0	0	0	0	0	2
GEM_3300028582_35	37.82	-122.29	US	United States of America	Emeryville	1929844	21	138967	Bacteria;Elusimicrobiota;Elusimicrobia;Elusimicrobiales;UBA9959;													96.42	0.73	no	0	6	1	0	3	2	0	0	0	0	0	0
GEM_3300028582_28	37.82	-122.29	US	United States of America	Emeryville	2439908	16	281843	Bacteria;Bacteroidota;Bacteroidia;Bacteroidales;UBA932;													96.37	0.03	no	0	2	0	0	0	1	0	0	0	0	0	1
GEM_3300028582_20	37.82	-122.29	US	United States of America	Emeryville	3312956	69	82513	Bacteria;Firmicutes_A;Clostridia;Lachnospirales;Lachnospiraceae;													96.21	0.96	no	0	6	0	0	1	0	0	0	0	1	0	4
GEM_3300028582_23	37.82	-122.29	US	United States of America	Emeryville	2986552	93	49935	Bacteria;Desulfobacterota;Desulfovibrionia;Desulfovibrionales;Desulfovibrionaceae;Desulfovibrio;													100.0	0.04	no	0	3	0	0	0	2	0	0	0	0	0	1
GEM_3300028582_22	37.82	-122.29	US	United States of America	Emeryville	3266965	27	178170	Bacteria;Spirochaetota;Spirochaetia;Sphaerochaetales;Sphaerochaetaceae;UBA4273;													97.86	1.65	no	0	6	1	0	2	1	1	0	0	1	0	0
GEM_3300028582_24	37.82	-122.29	US	United States of America	Emeryville	2710349	227	14246	Bacteria;Spirochaetota;Spirochaetia;Treponematales;UBA8932;													80.82	2.04	no	1	4	0	0	0	0	1	0	0	0	0	2
GEM_3300028582_27	37.82	-122.29	US	United States of America	Emeryville	2594129	63	87061	Bacteria;Firmicutes;Bacilli;Erysipelotrichales;Erysipelotrichaceae;Solobacterium;													98.8	0.69	no	1	5	1	0	1	0	0	0	0	1	0	1
GEM_3300025618_29	37.8	-122.27	US	United States of America	Oakland	1942240	121	37175	Bacteria;Firmicutes_E;DTU015;D8A-2;D2;UBA3907;GCA_002391545.1													99.12	0.52	no	0	2	0	0	1	0	0	0	0	0	0	1
GEM_3300025618_22	37.8	-122.27	US	United States of America	Oakland	2214407	95	35181	Bacteria;Firmicutes_G;DTU065;DTU065;DTU065;DTU065;GCA_001512545.1													93.51	0.54	no	3	6	0	0	1	0	0	0	0	1	0	1
GEM_3300025618_20	37.8	-122.27	US	United States of America	Oakland	2336819	156	21132	Bacteria;Firmicutes_G;Limnochordia;DTU010;DTU010;DTU010;GCA_001512825.1													93.25	3.01	no	4	9	0	0	2	0	0	0	0	1	0	2
GEM_3300025618_26	37.8	-122.27	US	United States of America	Oakland	2041643	61	51476	Bacteria;Firmicutes_F;Halanaerobiia;Halanaerobiales;DTU029;DTU029;GCA_001512435.1													99.47	0.0	no	1	4	1	0	2	0	0	0	0	0	0	0
GEM_3300025618_27	37.8	-122.27	US	United States of America	Oakland	1877931	159	15100	Bacteria;Thermotogota;Thermotogae;Thermotogales;Fervidobacteriaceae;Fervidobacterium;UBA8200													89.89	1.1	no	0	2	0	0	1	0	0	0	0	1	0	0
GEM_3300025618_25	37.8	-122.27	US	United States of America	Oakland	2092197	133	24808	Bacteria;Firmicutes_D;Dethiobacteria;DTU022;DTU022;													91.23	1.66	no	1	7	1	0	1	0	0	0	0	1	0	3
GEM_3300025618_40	37.8	-122.27	US	United States of America	Oakland	1463046	39	62011	Bacteria;Thermotogota;Thermotogae;Petrotogales;Petrotogaceae;Defluviitoga;													73.11	0.64	no	0	1	0	0	1	0	0	0	0	0	0	0
GEM_3300025618_30	37.8	-122.27	US	United States of America	Oakland	1871737	114	28057	Bacteria;Firmicutes_G;SHA-98;UBA4971;UBA4971;UBA2557;GCA_002340435.1													94.85	1.29	no	0	2	0	0	0	0	0	0	0	1	0	1
GEM_3300025618_46	37.8	-122.27	US	United States of America	Oakland	1185848	70	24894	Bacteria;Firmicutes;Bacilli;ML615J-28;CAG-698;UBA3946;GCA_002385755.1													82.38	0.24	no	1	4	0	0	2	0	0	0	0	0	0	1
GEM_3300025618_42	37.8	-122.27	US	United States of America	Oakland	1335172	117	15343	Bacteria;Firmicutes_D;Proteinivoracia;UBA4975;UBA4975;													66.17	0.25	no	0	4	0	0	2	0	0	0	0	0	0	2
GEM_3300025618_17	37.8	-122.27	US	United States of America	Oakland	2409466	258	12015	Bacteria;Actinobacteriota;Actinobacteria;Propionibacteriales;Propionibacteriaceae;Nigerium;													88.49	2.01	no	1	7	0	0	3	0	0	1	0	0	0	2
GEM_3300025618_14	37.8	-122.27	US	United States of America	Oakland	2544817	254	11792	Bacteria;Actinobacteriota;Actinobacteria;Actinomycetales;Dermatophilaceae;GCA-2748155;													73.48	0.16	no	1	7	1	0	3	0	1	1	0	0	0	0
GEM_3300025618_11	37.8	-122.27	US	United States of America	Oakland	2854019	253	15471	Bacteria;Proteobacteria;Alphaproteobacteria;Sphingomonadales;Sphingomonadaceae;Novosphingobium;													98.67	2.64	no	0	2	1	0	0	1	0	0	0	0	0	0
GEM_3300025618_19	37.8	-122.27	US	United States of America	Oakland	2339415	123	25553	Bacteria;Firmicutes_G;DTU014;DTU014;DTU014;DTU014;GCA_001512605.1													93.68	1.33	no	2	4	0	0	1	0	0	0	0	0	0	1
GEM_3300025618_18	37.8	-122.27	US	United States of America	Oakland	2385955	73	62201	Bacteria;Firmicutes_G;Limnochordia;DTU010;DTU012;DTU012;GCA_001513205.1													98.31	3.55	no	1	5	0	0	1	0	0	0	0	1	0	2
GEM_3300025618_38	37.8	-122.27	US	United States of America	Oakland	1573137	84	32734	Bacteria;Firmicutes_A;Clostridia;Oscillospirales;DTU089;DTU033;GCA_001513365.1													96.95	0.23	no	1	2	0	0	0	0	0	0	0	0	0	1
GEM_3300025618_32	37.8	-122.27	US	United States of America	Oakland	1708767	72	34275	Bacteria;Firmicutes_B;Desulfotomaculia;Desulfotomaculales;Pelotomaculaceae;DTU098;GCA_001512635.1													67.48	0.1	no	0	3	0	0	2	0	0	0	0	0	0	1
GEM_3300025618_34	37.8	-122.27	US	United States of America	Oakland	1641217	133	17054	Bacteria;Firmicutes_D;Dethiobacteria;DTU022;DTU022;													84.31	1.14	no	1	5	1	0	2	0	0	0	0	0	0	1
GEM_3300025618_37	37.8	-122.27	US	United States of America	Oakland	1611937	158	12653	Bacteria;Firmicutes_E;DTU015;D8A-2;D2;DTU015;GCA_001513185.1													91.7	0.2	no	0	4	1	0	1	0	0	0	0	0	0	2
GEM_3300025618_50	37.8	-122.27	US	United States of America	Oakland	878428	170	5246	Bacteria;Caldatribacteriota;Caldatribacteriia;Caldatribacteriales;Caldatribacteriaceae;UBA3950;GCA_002385475.1													60.81	0.2	no	1	1	0	0	0	0	0	0	0	0	0	0
GEM_3300025618_8	37.8	-122.27	US	United States of America	Oakland	3411123	46	108918	Bacteria;Proteobacteria;Gammaproteobacteria;Betaproteobacteriales;Burkholderiaceae;Ottowia;													92.74	0.01	no	0	2	0	1	0	1	0	0	0	0	0	0
GEM_3300025657_43	37.8	-122.27	US	United States of America	Oakland	1514079	201	9272	Bacteria;Firmicutes_D;Dethiobacteria;DTU022;DTU022;DTU022;GCA_001512835.1													74.51	0.62	no	0	4	0	0	1	0	0	0	0	1	0	2
GEM_3300025657_42	37.8	-122.27	US	United States of America	Oakland	1586783	265	6221	Bacteria;Bacteroidota;Bacteroidia;Flavobacteriales;Weeksellaceae;Chryseobacterium_A;													60.92	0.31	no	0	3	1	0	1	0	0	0	0	1	0	0
GEM_3300025657_47	37.8	-122.27	US	United States of America	Oakland	1344532	123	14786	Bacteria;Thermotogota;Thermotogae;Petrotogales;Petrotogaceae;Defluviitoga;Defluviitoga tunisiensis													70.81	0.7	no	0	0	0	0	0	0	0	0	0	0	0	0
GEM_3300025657_48	37.8	-122.27	US	United States of America	Oakland	1305529	222	5768	Bacteria;Caldatribacteriota;Caldatribacteriia;Caldatribacteriales;Caldatribacteriaceae;UBA3950;GCA_002385475.1													81.29	2.62	no	1	2	0	0	0	0	0	0	0	0	0	1
GEM_3300025657_51	37.8	-122.27	US	United States of America	Oakland	1158571	69	23023	Bacteria;Firmicutes;Bacilli;ML615J-28;CAG-698;UBA3946;GCA_002385755.1													82.4	0.09	no	1	3	0	0	1	0	0	0	0	0	0	1
GEM_3300025657_29	37.8	-122.27	US	United States of America	Oakland	1980900	271	8581	Bacteria;Firmicutes_G;SHA-98;DTUO25;DTU025;UBA10085;													82.04	3.36	no	0	3	0	0	1	0	0	0	0	0	0	2
GEM_3300025657_28	37.8	-122.27	US	United States of America	Oakland	2070788	50	65666	Bacteria;Firmicutes_F;Halanaerobiia;Halanaerobiales;DTU029;DTU029;GCA_001512435.1													98.45	1.03	no	1	4	1	0	2	0	0	0	0	0	0	0
GEM_3300025657_23	37.8	-122.27	US	United States of America	Oakland	2107947	255	9628	Bacteria;Firmicutes_G;DTU014;DTU014;DTU014;DTU014;GCA_001512605.1													77.74	1.39	no	2	4	0	0	1	0	0	0	0	0	0	1
GEM_3300025657_22	37.8	-122.27	US	United States of America	Oakland	2170055	179	15366	Bacteria;Actinobacteriota;Actinobacteria;Actinomycetales;Dermatophilaceae;GCA-2748155;													61.9	0.07	no	0	4	0	0	2	0	0	1	0	0	0	1
GEM_3300025657_21	37.8	-122.27	US	United States of America	Oakland	2191048	155	20536	Bacteria;Firmicutes_D;Dethiobacteria;DTU022;DTU022;													94.44	2.34	no	0	6	1	0	1	0	0	0	0	1	0	3
GEM_3300025657_20	37.8	-122.27	US	United States of America	Oakland	2241422	137	22996	Bacteria;Firmicutes_G;Limnochordia;DTU010;DTU010;DTU010;GCA_001512825.1													94.21	1.4	no	4	8	0	0	1	0	0	0	0	1	0	2
GEM_3300025657_27	37.8	-122.27	US	United States of America	Oakland	2088831	111	36516	Bacteria;Firmicutes_E;DTU015;D8A-2;D2;UBA3907;GCA_002391545.1													98.33	2.01	no	0	3	0	0	1	0	0	0	0	0	0	2
GEM_3300025657_26	37.8	-122.27	US	United States of America	Oakland	2103508	186	15970	Bacteria;Firmicutes_G;Limnochordia;DTU010;DTU012;DTU012;GCA_001513205.1													92.93	0.74	no	0	4	0	0	1	0	0	0	0	1	0	2
GEM_3300025657_25	37.8	-122.27	US	United States of America	Oakland	2097043	109	32711	Bacteria;Bacteroidota;Bacteroidia;Bacteroidales;DTU049;DTU049;GCA_001512885.1													97.78	1.49	no	0	2	0	0	1	0	0	0	0	0	0	1
GEM_3300025657_24	37.8	-122.27	US	United States of America	Oakland	2002317	132	25417	Bacteria;Thermotogota;Thermotogae;Thermotogales;Fervidobacteriaceae;Fervidobacterium;UBA8200													92.07	0.79	no	0	2	0	0	1	0	0	0	0	1	0	0
GEM_3300025657_41	37.8	-122.27	US	United States of America	Oakland	1316940	179	8608	Bacteria;Nitrospirota;Thermodesulfovibrionia;Thermodesulfovibrionales;Thermodesulfovibrionaceae;Thermodesulfovibrio;Thermodesulfovibrio thiophilus													71.33	0.9	no	0	0	0	0	0	0	0	0	0	0	0	0
GEM_3300025657_40	37.8	-122.27	US	United States of America	Oakland	1651865	161	13206	Bacteria;Firmicutes_E;DTU015;D8A-2;D2;DTU015;GCA_001513185.1													91.92	0.02	no	0	4	1	0	1	0	0	0	0	0	0	2
GEM_3300025657_44	37.8	-122.27	US	United States of America	Oakland	1493844	72	33237	Bacteria;Firmicutes_G;SHA-98;UBA4971;UBA4971;UBA2557;GCA_002340435.1													93.56	1.03	no	0	1	0	0	0	0	0	0	0	0	0	1
GEM_3300025657_34	37.8	-122.27	US	United States of America	Oakland	1825724	69	41148	Bacteria;Firmicutes_B;Peptococcia;DRI-13;DTU073;UBA3937;GCA_002385735.1													96.81	0.08	no	0	2	0	0	1	0	0	0	0	0	0	1
GEM_3300025657_50	37.8	-122.27	US	United States of America	Oakland	1205150	133	11268	Bacteria;Bacteroidota;Bacteroidia;Bacteroidales;DTU049;DTU049;GCA_001513285.1													71.72	0.27	no	0	0	0	0	0	0	0	0	0	0	0	0
GEM_3300025657_56	37.8	-122.27	US	United States of America	Oakland	739314	135	5368	Bacteria;Firmicutes;Bacilli;ML615J-28;CAG-698;DTU056;GCA_001512985.1													58.88	1.71	no	0	1	0	0	0	0	0	0	0	0	0	1
GEM_3300025657_59	37.8	-122.27	US	United States of America	Oakland	713638	128	5741	Bacteria;Synergistota;Synergistia;Synergistales;54-24;54-24;54-24 sp1													62.84	0.07	no	0	0	0	0	0	0	0	0	0	0	0	0
GEM_3300025657_36	37.8	-122.27	US	United States of America	Oakland	1716840	30	96233	Bacteria;Firmicutes_D;Proteinivoracia;UBA4975;UBA4975;													98.32	0.15	no	0	4	0	0	2	0	0	0	0	0	0	2
GEM_3300025657_31	37.8	-122.27	US	United States of America	Oakland	1916867	83	62011	Bacteria;Thermotogota;Thermotogae;Petrotogales;Petrotogaceae;Defluviitoga;													85.56	3.89	no	0	1	0	0	1	0	0	0	0	0	0	0
GEM_3300025657_32	37.8	-122.27	US	United States of America	Oakland	1908804	156	16724	Bacteria;Firmicutes_D;Dethiobacteria;DTU022;DTU022;													87.68	1.48	no	1	5	1	0	2	0	0	0	0	0	0	1
GEM_3300025657_33	37.8	-122.27	US	United States of America	Oakland	1861767	201	12473	Bacteria;Firmicutes_G;DTU065;DTU065;DTU065;DTU065;GCA_001512545.1													87.29	0.23	no	1	4	0	0	1	0	0	0	0	1	0	1
GEM_3300025657_18	37.8	-122.27	US	United States of America	Oakland	2363977	237	12914	Bacteria;Firmicutes_A;Clostridia;Acetivibrionales;Acetivibrionaceae;DTU013;GCA_002385815.1													93.11	1.22	no	3	8	0	0	1	0	0	0	0	1	0	3
GEM_3300025657_16	37.8	-122.27	US	United States of America	Oakland	2488566	179	17844	Bacteria;Proteobacteria;Gammaproteobacteria;Xanthomonadales;Xanthomonadaceae;Thermomonas;													93.61	2.5	no	0	4	2	0	0	0	0	0	0	1	0	1
GEM_3300025657_17	37.8	-122.27	US	United States of America	Oakland	2387371	229	12574	Bacteria;Firmicutes_B;Desulfotomaculia;Desulfotomaculales;Pelotomaculaceae;DTU098;GCA_001512635.1													85.07	4.49	no	0	3	0	0	2	0	0	0	0	0	0	1
GEM_3300025657_15	37.8	-122.27	US	United States of America	Oakland	2557502	268	12273	Bacteria;Actinobacteriota;Actinobacteria;Propionibacteriales;Propionibacteriaceae;Nigerium;													85.32	2.62	no	1	6	0	0	2	1	0	1	0	0	0	1
GEM_3300025683_13	37.8	-122.27	US	United States of America	Oakland	3023995	271	14532	Bacteria;Proteobacteria;Alphaproteobacteria;Sphingomonadales;Sphingomonadaceae;Novosphingobium;													99.28	3.22	no	0	3	1	0	0	1	1	0	0	0	0	0
GEM_3300025683_11	37.8	-122.27	US	United States of America	Oakland	3423939	42	124147	Bacteria;Proteobacteria;Gammaproteobacteria;Betaproteobacteriales;Burkholderiaceae;Ottowia;													99.86	0.43	no	0	2	0	1	0	1	0	0	0	0	0	0
GEM_3300025683_10	37.8	-122.27	US	United States of America	Oakland	3466871	404	11238	Bacteria;Proteobacteria;Gammaproteobacteria;Betaproteobacteriales;													83.38	1.93	no	2	5	0	0	1	0	0	0	0	1	0	1
GEM_3300025683_37	37.8	-122.27	US	United States of America	Oakland	1695275	92	29124	Bacteria;Firmicutes_A;Clostridia;Oscillospirales;DTU089;DTU033;GCA_001513365.1													82.01	0.2	no	1	2	0	0	0	0	0	0	0	0	0	1
GEM_3300025683_31	37.8	-122.27	US	United States of America	Oakland	2032225	65	60192	Bacteria;Firmicutes_F;Halanaerobiia;Halanaerobiales;DTU029;DTU029;GCA_001512435.1													98.57	0.01	no	1	4	1	0	2	0	0	0	0	0	0	0
GEM_3300025683_33	37.8	-122.27	US	United States of America	Oakland	1820488	85	34048	Bacteria;Firmicutes_B;Peptococcia;DRI-13;DTU073;UBA3937;GCA_002385735.1													97.03	0.03	no	0	2	0	0	1	0	0	0	0	0	0	1
GEM_3300025683_32	37.8	-122.27	US	United States of America	Oakland	1909563	123	27709	Bacteria;Firmicutes_G;SHA-98;UBA4971;UBA4971;UBA2557;GCA_002340435.1													94.97	1.33	no	0	2	0	0	0	0	0	0	0	1	0	1
GEM_3300025683_39	37.8	-122.27	US	United States of America	Oakland	1641720	123	18996	Bacteria;Firmicutes_D;Dethiobacteria;DTU022;DTU022;													84.56	2.01	no	1	5	1	0	2	0	0	0	0	0	0	1
GEM_3300025683_43	37.8	-122.27	US	United States of America	Oakland	1538353	191	9468	Bacteria;Firmicutes_E;DTU015;D8A-2;D2;DTU015;GCA_001513185.1													82.11	0.18	no	0	4	1	0	1	0	0	0	0	0	0	2
GEM_3300025683_44	37.8	-122.27	US	United States of America	Oakland	1529078	89	26337	Bacteria;Firmicutes;Bacilli;ML615J-28;CAG-698;UBA3946;GCA_002385755.1													95.42	0.12	no	1	3	0	0	1	0	0	0	0	0	0	1
GEM_3300025683_47	37.8	-122.27	US	United States of America	Oakland	1355710	35	86921	Bacteria;Thermotogota;Thermotogae;Petrotogales;Petrotogaceae;Defluviitoga;													71.43	1.21	no	0	1	0	0	1	0	0	0	0	0	0	0
GEM_3300025683_26	37.8	-122.27	US	United States of America	Oakland	2211150	90	39755	Bacteria;Firmicutes_G;DTU065;DTU065;DTU065;DTU065;GCA_001512545.1													93.93	0.47	no	3	6	0	0	1	0	0	0	0	1	0	1
GEM_3300025683_27	37.8	-122.27	US	United States of America	Oakland	2162265	137	21940	Bacteria;Firmicutes_D;Dethiobacteria;DTU022;DTU022;													92.88	3.24	no	0	6	1	0	1	0	0	0	0	1	0	3
GEM_3300025683_22	37.8	-122.27	US	United States of America	Oakland	2317365	98	35581	Bacteria;Firmicutes_B;Desulfotomaculia;Desulfotomaculales;Pelotomaculaceae;DTU098;GCA_001512635.1													77.56	0.01	no	0	3	0	0	2	0	0	0	0	0	0	1
GEM_3300025683_23	37.8	-122.27	US	United States of America	Oakland	2297244	86	46024	Bacteria;Firmicutes_G;Limnochordia;DTU010;DTU012;DTU012;GCA_001513205.1													95.43	0.89	no	0	4	0	0	1	0	0	0	0	1	0	2
GEM_3300025683_20	37.8	-122.27	US	United States of America	Oakland	2455266	128	35703	Bacteria;Firmicutes_G;DTU014;DTU014;DTU014;DTU014;GCA_001512605.1													97.22	1.66	no	3	5	0	0	1	0	0	0	0	0	0	1
GEM_3300025683_21	37.8	-122.27	US	United States of America	Oakland	2399023	174	20140	Bacteria;Firmicutes_G;Limnochordia;DTU010;DTU010;DTU010;GCA_001512825.1													97.02	1.96	no	4	9	0	0	2	0	0	0	0	1	0	2
GEM_3300025683_28	37.8	-122.27	US	United States of America	Oakland	2163234	293	8627	Bacteria;Firmicutes_A;Clostridia;Acetivibrionales;Acetivibrionaceae;DTU013;GCA_002385815.1													77.61	0.0	no	3	9	0	0	2	0	0	0	0	1	0	3
GEM_3300025683_29	37.8	-122.27	US	United States of America	Oakland	2032528	153	20102	Bacteria;Thermotogota;Thermotogae;Thermotogales;Fervidobacteriaceae;Fervidobacterium;UBA8200													94.02	0.42	no	0	2	0	0	1	0	0	0	0	1	0	0
GEM_3300025683_5	37.8	-122.27	US	United States of America	Oakland	5255688	543	11447	Bacteria;Planctomycetota;Phycisphaerae;UBA1845;UBA1845;													86.02	3.3	no	0	7	0	0	2	1	0	0	0	1	0	3
GEM_3300025683_4	37.8	-122.27	US	United States of America	Oakland	5355438	121	76767	Bacteria;Planctomycetota;Phycisphaerae;UBA1845;													97.62	1.5	no	0	5	0	0	3	0	0	0	0	0	0	2
GEM_3300025683_50	37.8	-122.27	US	United States of America	Oakland	1044632	171	6327	Bacteria;Nitrospirota;Thermodesulfovibrionia;Thermodesulfovibrionales;Thermodesulfovibrionaceae;Thermodesulfovibrio;Thermodesulfovibrio thiophilus													56.43	0.0	no	0	0	0	0	0	0	0	0	0	0	0	0
GEM_3300025976_1	38.1318	-122.266	US	United States of America	Vallejo	3141981	318	13418	Bacteria;Proteobacteria;Gammaproteobacteria;Woeseiales;Woeseiaceae;													88.25	4.05	no	0	6	1	0	1	1	0	0	0	1	0	2
GEM_3300026024_1	38.1318	-122.266	US	United States of America	Vallejo	3038187	353	10913	Bacteria;Proteobacteria;Gammaproteobacteria;Woeseiales;Woeseiaceae;													85.2	0.84	no	0	5	1	0	1	1	0	0	0	1	0	1
GEM_3300025995_4	38.1315	-122.265	US	United States of America	Vallejo	1798426	222	9906	Bacteria;Desulfuromonadota;Desulfuromonadia;Desulfuromonadales;Geothermobacteraceae;													79.07	1.32	no	0	0	0	0	0	0	0	0	0	0	0	0
GEM_3300025969_2	38.1315	-122.265	US	United States of America	Vallejo	1743521	324	5651	Bacteria;Desulfobacterota;Desulfobulbia;Desulfobulbales;YD12-FULL-57-12;													71.25	2.55	no	0	1	0	0	1	0	0	0	0	0	0	0
GEM_3300025969_3	38.1315	-122.265	US	United States of America	Vallejo	1502088	269	5985	Bacteria;Desulfuromonadota;Desulfuromonadia;Desulfuromonadales;Geothermobacteraceae;													67.65	0.77	no	0	0	0	0	0	0	0	0	0	0	0	0
GEM_3300021604_17	37.8719	-122.258	US	United States of America	Berkeley	2483134	289	10859	Bacteria;Chloroflexota;Anaerolineae;Anaerolineales;envOPS12;UBA7227;GCA_002050195.1													87.57	1.5	no	2	5	1	0	1	0	0	0	0	0	0	1
GEM_3300021604_32	37.8719	-122.258	US	United States of America	Berkeley	833001	13	73590	Bacteria;Patescibacteria;Saccharimonadia;Saccharimonadales;UBA4665;													96.95	0.0	no	0	2	0	0	1	0	0	0	0	0	0	1
GEM_3300021604_8	37.8719	-122.258	US	United States of America	Berkeley	3590880	87	81785	Bacteria;Acidobacteriota;Thermoanaerobaculia;Thermoanaerobaculales;Thermoanaerobaculaceae;													95.13	0.03	no	0	5	0	0	2	0	1	0	0	2	0	0
GEM_3300021604_9	37.8719	-122.258	US	United States of America	Berkeley	3282011	15	290846	Bacteria;Bacteroidota;Ignavibacteria;Ignavibacteriales;Ignavibacteriaceae;UTCHB3;GCA_002050155.1													89.22	0.48	no	1	5	0	0	1	0	0	0	0	1	0	2
GEM_3300021604_7	37.8719	-122.258	US	United States of America	Berkeley	4537310	321	21404	Bacteria;Chloroflexota;Anaerolineae;UBA4142;UBA4142;													93.14	3.04	no	2	8	0	0	2	0	0	1	0	1	0	2
GEM_3300021604_12	37.8719	-122.258	US	United States of America	Berkeley	3008887	28	204825	Bacteria;Bacteroidota;Bacteroidia;Bacteroidales;F082;UBA6192;													96.13	0.69	no	0	6	1	0	2	0	0	0	0	1	0	2
GEM_3300021604_10	37.8719	-122.258	US	United States of America	Berkeley	3206005	42	156312	Bacteria;Planctomycetota;Brocadiae;Brocadiales;Brocadiaceae;Brocadia;Brocadia sapporoensis													100.0	0.5	no	0	2	0	0	2	0	0	0	0	0	0	0
GEM_3300021604_11	37.8719	-122.258	US	United States of America	Berkeley	3056319	33	146160	Bacteria;Bacteroidota;UBA10030;UBA10030;UBA10030;													100.0	0.02	no	0	4	1	0	1	0	0	0	0	2	0	0
GEM_3300021604_16	37.8719	-122.258	US	United States of America	Berkeley	2550525	30	109623	Bacteria;Bacteroidota;Kapabacteria;Kapabacteriales;Kapabacteriaceae;OLB6;GCA_001567175.1													100.0	0.02	no	0	3	0	0	0	0	1	0	1	0	0	1
GEM_3300021604_14	37.8719	-122.258	US	United States of America	Berkeley	2710053	236	15038	Bacteria;Armatimonadota;Fimbriimonadia;Fimbriimonadales;Fimbriimonadaceae;OLB18;GCA_001567425.1													92.05	0.59	no	0	4	1	0	1	0	0	0	0	0	0	2
GEM_3300021604_15	37.8719	-122.258	US	United States of America	Berkeley	2560699	1	2560699	Bacteria;Proteobacteria;Alphaproteobacteria;Micavibrionales;UBA2020;UBA2020;													99.96	0.21	no	0	4	0	0	0	1	1	0	0	0	0	2
GEM_3300021604_19	37.8719	-122.258	US	United States of America	Berkeley	2370993	153	30858	Bacteria;Actinobacteriota;Acidimicrobiia;IMCC26256;IMCC26256;													73.84	0.51	no	0	4	0	0	1	0	1	1	0	0	0	1
GEM_3300021604_29	37.8719	-122.258	US	United States of America	Berkeley	1200667	12	277139	Bacteria;Patescibacteria;Microgenomatia;UBA1400;Pacebacteraceae;UBA924;													97.66	0.01	no	0	2	0	0	0	0	0	0	0	1	0	1
GEM_3300021604_28	37.8719	-122.258	US	United States of America	Berkeley	1214893	11	345124	Bacteria;Chloroflexota;Anaerolineae;Anaerolineales;Anaerolineaceae;UBA6170;													63.1	0.16	no	0	1	1	0	0	0	0	0	0	0	0	0
GEM_3300021604_25	37.8719	-122.258	US	United States of America	Berkeley	1596654	9	326250	Bacteria;Chloroflexota;Anaerolineae;Anaerolineales;Anaerolineaceae;Bellilinea;Bellilinea caldifistulae													69.04	0.5	no	1	4	1	0	0	0	0	0	0	1	0	1
GEM_3300021604_23	37.8719	-122.258	US	United States of America	Berkeley	2001946	3	1319573	Bacteria;Chloroflexota;Anaerolineae;SBR1031;UBA3940;													51.86	0.51	no	1	4	1	0	2	0	0	0	0	0	0	0
GEM_3300021604_21	37.8719	-122.258	US	United States of America	Berkeley	2220466	49	82801	Bacteria;Planctomycetota;Phycisphaerae;Phycisphaerales;SM1A02;													65.47	1.0	no	1	2	0	0	1	0	0	0	0	0	0	0
GEM_3300014898_1	47.6312	-122.255	US	United States of America	Medina	4463737	363	16934	Bacteria;Proteobacteria;Gammaproteobacteria;Methylococcales;Methylomonadaceae;Methylobacter_A;Methylobacter_A tundripaludum													87.94	1.89	no	0	1	0	0	1	0	0	0	0	0	0	0
GEM_3300014898_2	47.6312	-122.255	US	United States of America	Medina	2863736	74	64158	Bacteria;Proteobacteria;Gammaproteobacteria;Betaproteobacteriales;Methylophilaceae;Methylotenera;Methylotenera mobilis													100.0	0.44	no	0	2	0	0	0	1	0	1	0	0	0	0
GEM_3300014843_2	47.6312	-122.255	US	United States of America	Medina	4478678	84	85501	Bacteria;Proteobacteria;Gammaproteobacteria;Methylococcales;Methylomonadaceae;Methylobacter_A;Methylobacter_A tundripaludum													100.0	0.0	no	0	1	0	0	1	0	0	0	0	0	0	0
GEM_3300014633_1	47.6312	-122.255	US	United States of America	Medina	4547278	140	56095	Bacteria;Proteobacteria;Gammaproteobacteria;Methylococcales;Methylomonadaceae;Methylobacter_A;Methylobacter_A tundripaludum													100.0	0.06	no	0	1	0	0	1	0	0	0	0	0	0	0
GEM_3300014889_1	47.6312	-122.255	US	United States of America	Medina	4444866	87	98339	Bacteria;Proteobacteria;Gammaproteobacteria;Methylococcales;Methylomonadaceae;Methylobacter_A;Methylobacter_A tundripaludum													99.94	0.0	no	0	1	0	0	1	0	0	0	0	0	0	0
GEM_3300014889_2	47.6312	-122.255	US	United States of America	Medina	2862801	24	245996	Bacteria;Proteobacteria;Gammaproteobacteria;Betaproteobacteriales;Methylophilaceae;Methylophilus;Methylophilus sp1													99.7	0.73	no	0	2	0	0	0	1	0	1	0	0	0	0
GEM_3300014729_1	47.6312	-122.255	US	United States of America	Medina	4393240	74	98751	Bacteria;Proteobacteria;Gammaproteobacteria;Methylococcales;Methylomonadaceae;Methylobacter_A;Methylobacter_A tundripaludum													99.82	0.01	no	0	1	0	0	1	0	0	0	0	0	0	0
GEM_3300002858_3	37.8738	-122.251	US	United States of America	Berkeley	2912402	16	240273	Bacteria;Proteobacteria;Alphaproteobacteria;Caulobacterales;Hyphomonadaceae;Hyphomonas;													81.38	0.03	no	0	2	1	0	0	0	0	0	0	1	0	0
GEM_3300002858_1	37.8738	-122.251	US	United States of America	Berkeley	8565074	627	19183	Bacteria;Cyanobacteriota;Cyanobacteriia;Cyanobacteriales;Nostocaceae;Rivularia;													99.78	0.54	no	2	13	2	0	3	0	1	1	0	0	0	4
GEM_3300004628_8	37.8754	-122.248	US	United States of America	Berkeley	3990094	504	8951	Bacteria;Bacteroidota;Ignavibacteria;Ignavibacteriales;Ignavibacteriaceae;UBA1304;													85.36	0.18	no	1	11	3	0	2	1	1	0	0	1	0	2
GEM_3300004628_1	37.8754	-122.248	US	United States of America	Berkeley	4913737	225	31766	Bacteria;Verrucomicrobiota;Verrucomicrobiae;Pedosphaerales;Pedosphaeraceae;													94.41	1.07	no	0	5	0	0	3	1	0	0	0	1	0	0
GEM_3300004628_7	37.8754	-122.248	US	United States of America	Berkeley	4004876	506	9394	Bacteria;Verrucomicrobiota;Lentisphaeria;UBA1784;													85.55	2.05	no	1	5	0	0	1	2	0	0	0	0	0	1
GEM_3300004628_4	37.8754	-122.248	US	United States of America	Berkeley	4234712	320	17649	Bacteria;Bacteroidota;Bacteroidia;Bacteroidales;Prolixibacteraceae;Prolixibacter;													93.07	0.56	no	0	6	0	0	3	1	1	0	0	0	0	1
GEM_3300004628_13	37.8754	-122.248	US	United States of America	Berkeley	3373598	162	29157	Bacteria;Firmicutes_A;Clostridia;Lachnospirales;Lachnospiraceae;Stomatobaculum;													99.14	2.12	no	0	7	1	0	1	0	0	0	0	1	0	4
GEM_3300004628_10	37.8754	-122.248	US	United States of America	Berkeley	3502094	121	44870	Bacteria;Bacteroidota;Bacteroidia;Bacteroidales;Tannerellaceae;													94.96	0.58	no	0	3	0	0	0	1	0	0	0	0	0	2
GEM_3300004628_19	37.8754	-122.248	US	United States of America	Berkeley	2934982	36	125219	Bacteria;Bacteroidota;Bacteroidia;Bacteroidales;Paludibacteraceae;Paludibacter_A;													84.47	0.04	no	0	5	0	0	2	0	1	0	0	1	0	1
GEM_3300004628_17	37.8754	-122.248	US	United States of America	Berkeley	3004553	143	30058	Bacteria;Bacteroidota;Bacteroidia;Bacteroidales;Tannerellaceae;Parabacteroides;													78.19	1.76	no	0	4	0	0	1	1	0	0	0	0	0	2
GEM_3300004628_16	37.8754	-122.248	US	United States of America	Berkeley	3014303	148	32505	Bacteria;Bacteroidota;Bacteroidia;Bacteroidales;Bacteroidaceae;													78.6	1.5	no	0	4	0	0	1	2	0	0	0	0	0	1
GEM_3300004628_14	37.8754	-122.248	US	United States of America	Berkeley	3311273	78	70293	Bacteria;Firmicutes_A;Clostridia;Lachnospirales;Lachnospiraceae;													96.21	1.03	no	0	7	0	0	1	1	0	0	0	1	0	4
GEM_3300004628_12	37.8754	-122.248	US	United States of America	Berkeley	3467383	199	25583	Bacteria;Acidobacteriota;Acidobacteriae;Acidobacteriales;Koribacteraceae;													100.0	1.44	no	0	3	0	0	2	1	0	0	0	0	0	0
GEM_3300004628_11	37.8754	-122.248	US	United States of America	Berkeley	3527785	161	33595	Bacteria;Firmicutes_A;Clostridia;Lachnospirales;Lachnospiraceae;Butyrivibrio;													98.07	0.95	no	1	11	1	0	3	1	0	0	0	1	0	4
GEM_3300004628_31	37.8754	-122.248	US	United States of America	Berkeley	2417500	61	52498	Bacteria;Bacteroidota;Bacteroidia;Bacteroidales;UBA932;													96.18	0.03	no	0	1	0	0	0	0	0	0	0	0	0	1
GEM_3300004628_30	37.8754	-122.248	US	United States of America	Berkeley	2418860	279	10395	Bacteria;Firmicutes_C;Negativicutes;Selenomonadales;Selenomonadaceae;UBA1796;													87.96	0.29	no	0	5	1	0	1	1	0	0	0	0	0	2
[truncated: 298,362 more rows]
