# Supplementary material for: National antibiotic consumption is strongly related to the prevalence of antibiotic resistance across bacterial clades
Source: iScience. 2025 Jan 6;28(2):111712. doi: 10.1016/j.isci.2024.111712 (PMC11787492; doi:10.1016/j.isci.2024.111712)
Supplement: Data S2. Summaries per gene, including estimated prevalences, related to Figure [file mmc3.zip › Data S2.tsv]

# Table created by editing the following input table: input/KOfam_focal_genes/antibiotic_resistance.tsv
# Used command: ./dependencies/edit_table_basic.py -v -i input/KOfam_focal_genes/antibiotic_resistance.tsv -o ./output/country_comparisons/bacteria_land_nonhumanhost_nonclinical/antibiotic_resistance/represented_genes.tsv --column_names_are_in last_comment_line --row_names_are_in_column KO --include_comments_in_output --verbose_prefix ' ' -f --save_output_row_names_under_column KO --save_output_c…
# Generated on: 2024.10.21 22:06:37
#
# KO	gene_name	gene_description	antibiotic_resistance_type	gene_literature
K00561	ermA	23S rRNA (adenine-N6)-dimethyltransferase	Macrolide-Lincosamide-Streptogramin (MLS) resistance	https://www.genome.jp/kegg/annotation/br01555.html, Li et al. 2018, Supplemental File S2, DOI:10.1021/acs.est.8b02204
K00638	catB	chloramphenicol O-acetyltransferase type B	Phenicol resistance	KEGG
K00662	aacC	aminoglycoside 3-N-acetyltransferase	Aminoglycoside resistance	KEGG
K00663	aacA	aminoglycoside 6'-N-acetyltransferase	Aminoglycoside resistance	KEGG
K00897	aphA	kanamycin kinase	Aminoglycoside resistance	KEGG
K00984	aadA	streptomycin 3"-adenylyltransferase	Aminoglycoside resistance	KEGG
K01467	ampC	beta-lactamase class C	beta-Lactamase	KEGG
K03395	aac3-I	aminoglycoside 3-N-acetyltransferase I	Aminoglycoside resistance	KEGG
K04343	strB	streptomycin 6-kinase	Aminoglycoside resistance	KEGG
K05593	aadK	aminoglycoside 6-adenylyltransferase	Aminoglycoside resistance	KEGG
K06880	ereA_B	erythromycin esterase	Macrolide-Lincosamide-Streptogramin (MLS) resistance	NA
K06979	mph	macrolide phosphotransferase	Macrolide-Lincosamide-Streptogramin (MLS) resistance	DOI:10.1111/j.1574-6968.2008.01145.x
K07260	vanY	zinc D-Ala-D-Ala carboxypeptidase	Vancomycin resistance	KEGG
K07552	bcr	MFS transporter, DHA1 family, multidrug resistance protein	Phenicol resistance	KEGG
K08151	tetA	MFS transporter, DHA1 family, tetracycline resistance protein	Tetracycline resistance	KEGG
K08160	mdfA	MFS transporter, DHA1 family, multidrug/chloramphenicol efflux transport protein	Macrolide-Lincosamide-Streptogramin (MLS) resistance	DOI:10.1073/pnas.0405375101
K08167	smvA	MFS transporter, DHA2 family, multidrug resistance protein	Quinolone resistance	KEGG
K08168	tetB	MFS transporter, DHA2 family, metal-tetracycline-proton antiporter	Tetracycline resistance	KEGG
K08217	mef	MFS transporter, DHA3 family, macrolide efflux protein	Macrolide-Lincosamide-Streptogramin (MLS) resistance	DOI:10.1046/j.1365-2958.1996.01521.x
K08641	vanX	zinc D-Ala-D-Ala dipeptidase	Vancomycin resistance	KEGG
K10673	strA	streptomycin 3"-kinase	Aminoglycoside resistance	KEGG
K11210	fosB	metallothiol transferase	Fosfomycin resistance	KEGG
K12570	aphD	streptomycin 6-kinase	Aminoglycoside resistance	KEGG
K15632	cfr	23S rRNA (adenine-C8)-methyltransferase	Macrolide-Lincosamide-Streptogramin (MLS) resistance & Phenicol resistance	DOI:10.1126/science.1205358
K15739	vanB	D-alanine---(R)-lactate ligase	Vancomycin resistance	KEGG
K17836	penP	beta-lactamase class A	beta-Lactamase	DOI:10.1093/jac/dkm226
K17837	blm	metallo-beta-lactamase class B	beta-Lactamase	KEGG
K17838	oxa	beta-lactamase class D	beta-Lactamase	KEGG
K17840	aac2-I	aminoglycoside 2'-N-acetyltransferase I	Aminoglycoside resistance	KEGG
K17880	hyg	hygromycin-B 7''-O-kinase	Aminoglycoside resistance	KEGG
K17881	aadB	aminoglycoside 2''-adenylyltransferase	Aminoglycoside resistance	KEGG
K17882	aadD	kanamycin nucleotidyltransferase	Aminoglycoside resistance	KEGG
K17910	aphD	aminoglycoside 2''-phosphotransferase	Aminoglycoside resistance	KEGG
K18214	tetP_A	MFS transporter, DHA3 family, tetracycline resistance protein	Tetracycline resistance	KEGG
K18215	tetV	MFS transporter, DHA3 family, tetracycline resistance protein	Tetracycline resistance	KEGG
K18216	steA	ATP-binding cassette, subfamily B, tetracycline resistant protein	Tetracycline resistance	KEGG
K18217	steB	ATP-binding cassette, subfamily B, tetracycline resistant protein	Tetracycline resistance	KEGG
K18218	tet35	tetracycline resistance efflux pump	Tetracycline resistance	KEGG
K18220	tetM	ribosomal protection tetracycline resistance protein	Tetracycline resistance	KEGG
K18221	tetX	tetracycline 11a-monooxygenase, tetracycline resistance protein	Tetracycline resistance	KEGG
K18230	tylC	macrolide transport system ATP-binding/permease protein	Macrolide-Lincosamide-Streptogramin (MLS) resistance	DOI:10.1111/j.1574-6968.2008.01145.x
K18231	vmlR	macrolide transport system ATP-binding/permease protein	Macrolide-Lincosamide-Streptogramin (MLS) resistance	DOI:10.1073/pnas.1808535115
K18232	oleC4	oleandomycin transport system ATP-binding protein	Macrolide-Lincosamide-Streptogramin (MLS) resistance	DOI:10.1111/j.1365-2958.1993.tb01601.x
K18233	oleC5	oleandomycin transport system permease protein	Tetracycline resistance	KEGG
K18234	vat	virginiamycin A acetyltransferase	Macrolide-Lincosamide-Streptogramin (MLS) resistance	DOI:10.1111/j.1574-6968.2008.01145.x
K18235	vgb	virginiamycin B lyase	Macrolide-Lincosamide-Streptogramin (MLS) resistance	DOI:10.1128/AAC.43.12.2823
K18236	lnuB_F	lincosamide nucleotidyltransferase B/F	Macrolide-Lincosamide-Streptogramin (MLS) resistance	DOI:10.1111/j.1574-6968.2008.01145.x
K18344	vanRB	two-component system, OmpR family, response regulator	Vancomycin resistance	KEGG
K18345	vanSB	two-component system, OmpR family, sensor histidine kinase	Vancomycin resistance	KEGG
K18346	vanW	vancomycin resistance protein	Vancomycin resistance	KEGG
K18347	vanH	D-specific alpha-keto acid dehydrogenase	Vancomycin resistance	KEGG
K18348	vanT	serine/alanine racemase	Vancomycin resistance	KEGG
K18349	vanRC	two-component system, OmpR family, response regulator	Vancomycin resistance	KEGG
K18350	vanSC	two-component system, OmpR family, sensor histidine kinase	Vancomycin resistance	KEGG
K18351	vanSAc	two-component system, OmpR family, sensor histidine kinase	Vancomycin resistance	KEGG
K18352	vanRAc	two-component system, OmpR family, response regulator	Vancomycin resistance	KEGG
K18353	vanJ	vancomycin resistance protein	Vancomycin resistance	KEGG
K18552	cmlA	MFS transporter, DHA1 family, chloramphenicol/florfenicol resistance protein	Phenicol resistance	KEGG
K18553	cmlR	MFS transporter, DHA1 family, chloramphenicol resistance protein	Phenicol resistance	KEGG
K18554	cpt	chloramphenicol 3-O phosphotransferase	Phenicol resistance	KEGG
K18555	qnr	fluoroquinolone resistance protein	Quinolone resistance	KEGG
K18589	dfrA1	dihydrofolate reductase (trimethoprim resistance protein)	Trimethoprim resistance	KEGG
K18590	dfrA12	dihydrofolate reductase (trimethoprim resistance protein)	Trimethoprim resistance	KEGG
K18591	dfrD	dihydrofolate reductase (trimethoprim resistance protein)	Trimethoprim resistance	KEGG
K18698	blaTEM	beta-lactamase class A TEM	beta-Lactamase	Li et al. 2018, Supplemental File S2, DOI:10.1021/acs.est.8b02204 ; DOI:10.1128/CMR.14.4.933-951.2001
K18699	blaSHV	beta-lactamase class A SHV	beta-Lactamase	Li et al. 2018, Supplemental File S2, DOI:10.1021/acs.est.8b02204 ; DOI:10.1128/CMR.14.4.933-951.2001
K18767	blaCTX-M	beta-lactamase class A CTX-M	beta-Lactamase	DOI:10.1128/CMR.14.4.933-951.2001
K18768	blaKPC	beta-lactamase class A KPC	beta-Lactamase	DOI:10.1128/AAC.45.4.1151-1161.2001
K18780	blaNDM	metallo-beta-lactamase class B NDM	beta-Lactamase	KEGG
K18781	blaVIM	metallo-beta-lactamase class B VIM	beta-Lactamase	KEGG
K18782	blaIMP	metallo-beta-lactamase class B IMP	beta-Lactamase	KEGG
K18790	blaOXA-1	beta-lactamase class D OXA-1	beta-Lactamase	KEGG
K18791	blaOXA-2	beta-lactamase class D OXA-2	beta-Lactamase	KEGG
K18792	blaOXA-10	beta-lactamase class D OXA-10	beta-Lactamase	KEGG
K18793	blaOXA-23	beta-lactamase class D OXA-23	beta-Lactamase	KEGG
K18794	blaOXA-51	beta-lactamase class D OXA-51	beta-Lactamase	KEGG
K18795	blaCARB-1	beta-lactamase class A CARB-1, PSE family	beta-Lactamase	DOI:10.1016/0378-1119(91)90530-O
K18796	blaLEN	beta-lactamase class A LEN	beta-Lactamase	DOI:10.1016/0014-5793(86)80014-X
K18797	blaPER	beta-lactamase class A PER	beta-Lactamase	DOI:10.1128/AAC.38.1.104
K18815	aac6-I	aminoglycoside 6'-N-acetyltransferase I	Aminoglycoside resistance	KEGG
K18816	aac6-I	aminoglycoside 6'-N-acetyltransferase I	Aminoglycoside resistance	KEGG
K18817	hph	hygromycin-B 4-O-kinase	Aminoglycoside resistance	KEGG
K18824	sul2	dihydropteroate synthase type 2	Sulfonamide resistance	KEGG
K18833	cmr	MFS transporter, DHA3 family, multidrug efflux protein	Macrolide-Lincosamide-Streptogramin (MLS) resistance	DOI:10.1128/JB.179.7.2449-2451.1997
K18844	spcN	spectinomycin phosphotransferase	Aminoglycoside resistance	KEGG
K18845	armA	16S rRNA (guanine(1405)-N(7))-methyltransferase	Aminoglycoside resistance	KEGG
K18846	npmA	16S rRNA (adenine(1408)-N(1))-methyltransferase	Aminoglycoside resistance	KEGG
K18856	vanC	D-alanine---D-serine ligase	Vancomycin resistance	KEGG
K18866	vanXY	zinc D-Ala-D-Ala dipeptidase/carboxypeptidase	Vancomycin resistance	KEGG
K18970	blaGES	beta-lactamase class A GES	beta-Lactamase	DOI:10.1093/jac/dkq166
K18971	blaOXA-24	beta-lactamase class D OXA-24	beta-Lactamase	KEGG
K18973	blaOXA-50	beta-lactamase class D OXA-50	beta-Lactamase	KEGG
K18974	sul1	dihydropteroate synthase type 1	Sulfonamide resistance	KEGG
K18976	blaOXA-48	beta-lactamase class D OXA-48	beta-Lactamase	KEGG
K19062	arr	rifampin ADP-ribosylating transferase	Rifamycin resistance	KEGG
K19095	blaCMY-1	beta-lactamase class C CMY-1	beta-Lactamase	KEGG
K19096	blaCMY-2	beta-lactamase class C CMY-2	beta-Lactamase	KEGG
K19097	blaVEB	beta-lactamase class A VEB	beta-Lactamase	Li et al. 2018, Supplemental File S2, DOI:10.1021/acs.est.8b02204 ; DOI:10.1128/AAC.43.3.573
K19100	blaDHA	beta-lactamase class C DHA	beta-Lactamase	KEGG
K19101	blaFOX	beta-lactamase class C FOX	beta-Lactamase	KEGG
K19209	blaOXA-42	beta-lactamase class D OXA-42	beta-Lactamase	KEGG
K19210	blaOXA-61	beta-lactamase class D OXA-61	beta-Lactamase	KEGG
K19211	blaOXA-62	beta-lactamase class D OXA-62	beta-Lactamase	KEGG
K19212	blaOXA-63	beta-lactamase class D OXA-63	beta-Lactamase	KEGG
K19213	blaOXA-12	beta-lactamase class D OXA-12	beta-Lactamase	KEGG
K19214	blaACC	beta-lactamase class C ACC	beta-Lactamase	KEGG
K19215	blaACT_MIR	beta-lactamase class C ACT/MIR	beta-Lactamase	KEGG
K19216	blaIND	metallo-beta-lactamase class B IND	beta-Lactamase	KEGG
K19217	blaCARB-17	beta-lactamase class A CARB-17	beta-Lactamase	DOI:10.1128/AAC.00047-15
K19218	blaCARB-5	beta-lactamase class A CARB-5, RTG family	beta-Lactamase	DOI:10.1111/j.1574-6968.1988.tb02909.x
K19271	catA	chloramphenicol O-acetyltransferase type A	Phenicol resistance	KEGG
K19272	aph3-I	aminoglycoside 3'-phosphotransferase I	Aminoglycoside resistance	KEGG
K19273	sat4	streptothricin acetyltransferase	Aminoglycoside resistance	KEGG
K19274	aph3-VI	aminoglycoside 3'-phosphotransferase VI	Aminoglycoside resistance	KEGG
K19275	aac3-II	aminoglycoside 3-N-acetyltransferase II	Aminoglycoside resistance	KEGG
K19276	aac3-IV	aminoglycoside 3-N-acetyltransferase IV	Aminoglycoside resistance	KEGG
K19278	aac6-Ib	aminoglycoside 6'-N-acetyltransferase Ib	Aminoglycoside resistance	KEGG
K19279	ant9	aminoglycoside 9-adenylyltransferase	Aminoglycoside resistance	KEGG
K19300	aph3-II	aminoglycoside 3'-phosphotransferase II	Aminoglycoside resistance	KEGG
K19301	aac6-II	aminoglycoside 6'-N-acetyltransferase II	Aminoglycoside resistance	KEGG
K19316	blaIMI	beta-lactamase class A IMI	beta-Lactamase	DOI:10.1128/AAC.40.9.2080
K19317	blaBEL	beta-lactamase class A BEL	beta-Lactamase	DOI:10.1128/AAC.49.9.3743-3748.2005
K19318	blaOXA-213	beta-lactamase class D OXA-213	beta-Lactamase	KEGG
K19319	blaOXA-134	beta-lactamase class D OXA-134	beta-Lactamase	KEGG
K19320	blaOXA-211	beta-lactamase class D OXA-211	beta-Lactamase	KEGG
K19321	blaOXA-214	beta-lactamase class D OXA-214	beta-Lactamase	KEGG
K19322	blaOXA-229	beta-lactamase class D OXA-229	beta-Lactamase	KEGG
K19349	vga	pleuromutilin/lincosamide/streptogramin A transport system ATP-binding/permease protein	Macrolide-Lincosamide-Streptogramin (MLS) resistance	DOI:10.1074/jbc.M800418200
K19350	lsa	lincosamide and streptogramin A transport system ATP-binding/permease protein	Macrolide-Lincosamide-Streptogramin (MLS) resistance	DOI:10.1128/AAC.49.1.32-39.2005
K19545	lnuA_C_D_E	lincosamide nucleotidyltransferase A/C/D/E	Macrolide-Lincosamide-Streptogramin (MLS) resistance	NA
K19645	dfrB	dihydrofolate reductase (trimethoprim resistance protein)	Trimethoprim resistance	KEGG
K19883	aacA-aphD	bifunctional aminoglycoside 6'-N-acetyltransferase / aminoglycoside 2''-phosphotransferase	Aminoglycoside resistance	KEGG
K20319	blaADC	beta-lactamase class C ADC	beta-Lactamase	KEGG
K20320	blaPDC	beta-lactamase class C PDC	beta-Lactamase	KEGG
K21251	mgt	macrolide glycosyltransferase	Macrolide-Lincosamide-Streptogramin (MLS) resistance	DOI:10.1021/ja051482n
K21252	fosX	fosfomycin resistance protein FosX	Fosfomycin resistance	KEGG
K21253	fosA	glutathione S-transferase fosA	Fosfomycin resistance	KEGG
K21264	fosA2	glutathione S-transferase fosA2	Fosfomycin resistance	KEGG
K21265	fosA5	glutathione S-transferase fosA5	Fosfomycin resistance	KEGG
K21266	blaOXA-286	beta-lactamase class D OXA-286	beta-Lactamase	KEGG
K21267	iri	rifampicin monooxygenase	Rifamycin resistance	KEGG
K21276	blaOXA-22	beta-lactamase class D OXA-22	beta-Lactamase	KEGG
K21277	blaOXA-60	beta-lactamase class D OXA-60	beta-Lactamase	KEGG
K21288	arr2	rifampin ADP-ribosylating transferase	Rifamycin resistance	KEGG
K22232	iolN	3-dehydro-scyllo-inosose hydrolase	beta-Lactamase	KEGG
K22331	blaOXA-184	beta-lactamase class D OXA-184	beta-Lactamase	KEGG
K22333	blaOXA-493	beta-lactamase class D OXA-493	beta-Lactamase	KEGG
K22334	blaOXA-464	beta-lactamase class D OXA-464	beta-Lactamase	KEGG
K22335	blaOXA-114	beta-lactamase class D OXA-114	beta-Lactamase	KEGG
K22351	blaOXA-209	beta-lactamase class D OXA-209	beta-Lactamase	KEGG
K22352	blaOXA-29	beta-lactamase class D OXA-29	beta-Lactamase	KEGG
K22579	rph	rifampicin phosphotransferase	Rifamycin resistance	KEGG
K24153	blaOXY	beta-lactamase class A OXY	beta-Lactamase	DOI:10.1128/aac.33.1.63
K24161	blaGOP	beta-lactamase class B GOB	beta-Lactamase	KEGG
K24162	blaBlaB	beta-lactamase class B BlaB	beta-Lactamase	KEGG
