# Supplementary material for: National antibiotic consumption is strongly related to the prevalence of antibiotic resistance across bacterial clades
Source: iScience. 2025 Jan 6;28(2):111712. doi: 10.1016/j.isci.2024.111712 (PMC11787492; doi:10.1016/j.isci.2024.111712)
Supplement: Data S3. Country metadata, including antibiotic consumption rates, related to STAR Methods [file mmc4.zip › Data S3.tsv]

# Metadata and mean gene prevalences in focal countries
# Table created by editing the following input table: ./output/country_comparisons/bacteria_land_nonhumanhost_nonclinical/focal_countries.tsv
# Used command: ./dependencies/edit_table_basic.py -v -i ./output/country_comparisons/bacteria_land_nonhumanhost_nonclinical/focal_countries.tsv -o ./output/country_comparisons/bacteria_land_nonhumanhost_nonclinical/focal_country_metadata_and_gene_prevalences.tsv.gz --column_names_are_in last_comment_line --row_names_are_in_column country_code --include_comments_in_output --verbose_prefix ' ' -f …
# Generated on: 2024.10.25 22:49:44
#
# genome	country_name	population_size_2000	population_size_2005	population_size_2015	population_size_2016	ACR_DDD_per_day_per_person_2000	ACR_DDD_per_year_2000	ACR_DDD_per_day_per_person_2005	ACR_DDD_per_year_2005	ACR_DDD_per_day_per_person_2015	ACR_DDD_per_year_2015	ACR_DDD_per_day_per_person_2016	ACR_DDD_per_year_2016	ACR_DDD_per_year	ACR_DDD_per_day_per_person	Ngenomes	mean_prevalence_aminoglycoside_resistance	mean_prevalence_antibiotic_resistance	mean_prevalence_beta_lactamase	mean_prevalence_fosfomycin_resistance	mean_prevalence_MLS_resistance	mean_prevalence_phenicol_resistance	mean_prevalence_quinolone_resistance	mean_prevalence_rifamycin_resistance	mean_prevalence_sulfonamide_resistance	mean_prevalence_tetracycline_resistance	mean_prevalence_trimethoprim_resistance	mean_prevalence_vancomycin_resistance
AR	Argentina	37070774	39070501	43131966	43590368	0.00773480663	104658373	nan	nan	0.014434524	227245130.4	nan	nan	165951751.7	0.01108466532	716	0.03513508892	0.05244386922	0.01727880634	0.03408947904	0.09413672447	0.160942028	0.2142999172	0.07946818136	0.01226359792	0.0737276637	0.001802942017	0.1190737761
AT	Austria	8011566	8227829	8642699	8736668	0.01078431373	31535723.04	nan	nan	0.01217	38391301.09	0.01147460329	36591176.77	35506066.97	0.01147630567	1794	0.013751664	0.03430833104	0.009507411494	0.005499429162	0.06782357241	0.09676619619	0.1133327037	0.03191682766	0.003746364266	0.06547406847	0.001404703595	0.1034344468
AU	Australia	19028802	20176844	23815995	24190907	0.02173913043	150989407.1	nan	nan	0.025740026	223753880.6	nan	nan	187371643.8	0.02373957822	6858	0.02767020102	0.04401209999	0.01846372353	0.01485301368	0.07715444179	0.1370308256	0.1774154902	0.07158898796	0.04739838839	0.05912249569	0.01766147883	0.08520106276
BE	Belgium	10251250	10478617	11274196	11331422	0.02431972789	90997277.84	nan	nan	0.02557	105222635	0.0243403714	100671022.3	98963645.05	0.02474336643	1345	0.05169099017	0.0575961583	0.02057177406	0.02118234411	0.1007494878	0.1791380526	0.1636826992	0.07296108606	0.08039081097	0.09351463258	0.03624368797	0.09258497445
BR	Brazil	175873720	186797334	205188205	206859578	0.003435114504	220513423.8	nan	nan	nan	nan	0.02275	1717710221	969111822.4	0.01309255725	4509	0.04410060216	0.05475296021	0.02045353095	0.02377079651	0.0981217763	0.1589699114	0.2586414814	0.09285653896	0.05893810094	0.05870945571	0.01691602357	0.1022927528
CA	Canada	30685730	32242732	35704498	36110803	0.02056074766	230286366.2	nan	nan	0.01705	222198017.2	nan	nan	226242191.7	0.01880537383	17893	0.01877726114	0.0376930204	0.009596706385	0.00869056033	0.07487374172	0.09669781538	0.1316871345	0.05332513147	0.01428274438	0.06456111902	0.004051110008	0.1093165819
CH	Switzerland	7184250	7437115	8282396	8373338	0.01049382716	27517451.39	nan	nan	0.011744966	35505907.69	0.01122531929	34307588.29	32443649.12	0.01115470415	7512	0.01406948159	0.03184260757	0.01036142928	0.009755203851	0.06245351352	0.09450388158	0.1328706443	0.04297911735	0.007086483761	0.05010387557	0.001879777003	0.08359575607
CI	Ivory Coast	16799670	18970215	23596741	24213622	nan	nan	nan	nan	0.01068	91984815.77	nan	nan	91984815.77	0.01068	1448	0.006620119512	0.03102865469	0.005055213806	0.003582391701	0.05441942343	0.06338742376	0.05229162797	0.01645208895	0.0003728016745	0.09264386501	0.0005592211383	0.1256230409
CL	Chile	15351799	16175311	17870124	18083879	0.006474820144	36281050.16	nan	nan	0.010204082	66557096.89	nan	nan	51419073.52	0.008339451072	1055	0.0382273502	0.04999451184	0.01555834192	0.01935100649	0.08323276727	0.1404384052	0.26599437	0.1132532381	0.02544544265	0.06601629965	0.007979718269	0.105767424
CN	China	1262645000	1303720000	1379860000	1387790000	0.002846975089	1312072384	nan	nan	0.007507508	3781148146	nan	nan	2546610265	0.005177241544	56747	0.03812171613	0.04892330058	0.01653385598	0.01745425314	0.08631928726	0.1462050465	0.1874326467	0.06817400055	0.07032604516	0.07021361659	0.02593857582	0.0947596976
CR	Costa Rica	3979193	4315887	4895242	4945205	nan	nan	nan	nan	nan	nan	0.01418	25594897.52	25594897.52	0.01418	529	0.01949972454	0.03127271126	0.01000278701	0.000814907998	0.0767235219	0.07928360999	0.1227488816	0.06142448635	0.01223569922	0.03951553814	0.003567175474	0.06352960169
CZ	Czechia	10255063	10211216	10546059	10566332	0.01695137976	63450675.59	nan	nan	0.01718	66131172.17	nan	nan	64790923.88	0.01706568988	6163	0.008558331791	0.0269680908	0.008999942547	0.002592430147	0.0610219836	0.08596240582	0.176358074	0.0373861288	0.01735751703	0.04505362227	0.003876210073	0.05427870006
DE	Germany	82211508	82469422	81686611	82348669	0.01181229773	354453985.4	nan	nan	0.01149	342581393.5	0.01291533582	388199660.8	361745013.2	0.01207254452	9680	0.02578496399	0.04539283666	0.0139879601	0.01832090095	0.08676870298	0.1361026578	0.1745432615	0.06300002853	0.02598002553	0.06640804147	0.01076371968	0.1119728516
DK	Denmark	5339616	5419432	5683483	5728010	0.01090174966	21247072.27	nan	nan	0.01784	37008567.9	0.01714364053	35842614.7	31366084.96	0.01529513006	5414	0.01975506741	0.04455557909	0.01041571965	0.003675238603	0.09052544252	0.1161268949	0.1245668977	0.03872501293	0.009287297728	0.07497581892	0.002568303258	0.1501206418
ES	Spain	40567864	43653155	46444832	46484062	0.02455830389	363641445.3	nan	nan	0.01796	304464451.7	0.02789945497	473361198	380489031.7	0.02347258629	3678	0.03066263261	0.04704467603	0.01456945644	0.01569170915	0.09062291934	0.1331152308	0.188033104	0.04372779902	0.0360660255	0.07767571611	0.01013042743	0.1093167023
FI	Finland	5176209	5246096	5479531	5495303	0.0173260573	32734402.21	nan	nan	0.01852	37040533.65	0.01642498067	32944989.63	34239975.16	0.01742367932	3755	0.009337581982	0.02418797539	0.006415694959	0.001034542825	0.06579979386	0.06016184359	0.1867093742	0.03830665304	0.0007182867265	0.03879089081	7.182644912e-05	0.04553657391
FR	France	60921384	63188395	66548272	66724104	0.03268101761	726705080.5	nan	nan	0.02592	629599891.7	0.0262211148	638596842.7	664967271.6	0.02827404414	8539	0.02199925005	0.03945427354	0.01348005642	0.009432923049	0.0645396527	0.1163988666	0.1313924492	0.05218606815	0.03273624182	0.05350608573	0.007324888865	0.1135025023
GB	United Kingdom	58892514	60401206	65116219	65611593	0.02051282051	440938822.7	nan	nan	0.02047	486519086.1	nan	nan	463728954.4	0.02049141026	11472	0.02292385797	0.0433622264	0.01234454719	0.01088911779	0.07304574207	0.11138682	0.09371006487	0.05778530002	0.02621700615	0.08379854744	0.007817195263	0.1325308533
ID	Indonesia	214072421	228805144	259091970	261850182	0.002186421174	170839153	nan	nan	0.006916427	654076604.3	nan	nan	412457878.6	0.004551424087	535	0.02509731626	0.04019071383	0.01570107735	0.01022835262	0.1022031117	0.1035014478	0.1902418137	0.05995326862	0.01664830744	0.04463563263	0	0.06833490158
IE	Ireland	3805174	4159914	4701957	4755335	0.02267267267	31489814.56	nan	nan	0.02327	39936306.88	0.02211022837	38376663.13	36600928.19	0.02268430035	675	0.03238191471	0.05461840393	0.01614213103	0.03440816478	0.09473963799	0.1552738051	0.1935248375	0.142426664	0.01334705204	0.09653420391	0.008898174855	0.1218149755
IN	India	1059633675	1154638713	1322866505	1338636340	0.004929577465	1906594394	nan	nan	0.013235294	6390612397	nan	nan	4148603396	0.009082435732	3499	0.0451920044	0.06066090341	0.0225037705	0.04661677778	0.1193233623	0.2008168747	0.2753167153	0.09744280623	0.04413473606	0.06777389578	0.01425110549	0.09777025754
IR	Iran	65544383	70182594	81790841	83306231	nan	nan	nan	nan	0.03878	1157724817	nan	nan	1157724817	0.03878	1381	0.01423531583	0.03113497215	0.004553686664	0.001467336807	0.06451574781	0.07416557769	0.07884697614	0.04111076053	0.0004073965829	0.05990624489	0.000407367712	0.1101932292
IT	Italy	56942108	57969484	60730582	60627498	0.0184079602	382588641.1	nan	nan	0.02662	590076553.9	0.02641921769	584631839.7	519099011.6	0.02381572596	3181	0.03951318033	0.05096319529	0.01496056219	0.05770726018	0.08568182625	0.1222084953	0.225910604	0.102159993	0.03472226113	0.07530727555	0.008957992308	0.1079384922
JP	Japan	126843000	127773000	127141000	127076000	0.02583333333	1196023787	nan	nan	0.01419	658507738.3	nan	nan	927265762.6	0.02001166667	6366	0.02497354086	0.04161188724	0.0130191938	0.009389371053	0.08276985159	0.109070912	0.1622702777	0.06819455301	0.04046487808	0.05505298911	0.005951350673	0.1038960698
KR	South Korea	47008111	48184561	51014947	51217803	0.01775700935	304674065.3	nan	nan	0.02768	515414212.5	nan	nan	410044138.9	0.02271850468	3644	0.02697718347	0.05039272077	0.01371927185	0.01462288657	0.1026093153	0.1539515803	0.2023143471	0.06627072721	0.01991016045	0.07789837532	0.003838077886	0.128889976
LT	Lithuania	3499536	3322528	2904910	2868231	0.02231404959	28502419.24	nan	nan	0.01583	16784424.73	0.01636604213	17133680.13	20806841.37	0.01817003057	752	0.01641282163	0.03437430636	0.008190454263	0.001199377142	0.07408020946	0.1214496554	0.01424833713	0.01653279364	0	0.04298295723	0.001123839058	0.1214129617
MX	Mexico	97873442	105442402	120149897	121519221	0.009686609687	346042568.5	nan	nan	0.006179775	271012255.4	nan	nan	308527411.9	0.007933192344	1167	0.04387013071	0.05546222394	0.01994645328	0.0277775675	0.09580606528	0.2005922695	0.2996578216	0.118548095	0.02653004974	0.05675454624	0.00596742425	0.09297504972
MY	Malaysia	22945150	25923536	31068833	31526418	0.00539523212	45184959.75	nan	nan	0.010361068	117495796.4	nan	nan	81340378.08	0.00787815006	1439	0.02561073361	0.03958377402	0.01442812614	0.01517460681	0.06838878529	0.1240858734	0.2116647362	0.07205682528	0.01803743467	0.05385924159	0.006256091874	0.0804819564
NL	Netherlands	15925513	16319868	16939923	17030314	0.01029850746	59863290.27	nan	nan	0.00978	60470443.13	nan	nan	60166866.7	0.01003925373	1794	0.02897582652	0.043126355	0.01468313478	0.02324580941	0.08440439709	0.1222317467	0.1410264075	0.07616052683	0.02887221426	0.07133763605	0.02165869542	0.08035849147
NO	Norway	4490967	4623291	5188607	5234519	0.01348600509	22106299.39	nan	nan	0.01697	32138491.19	0.01280960638	24474026.71	26239605.76	0.01442187049	2383	0.01626099821	0.04455174274	0.01097110648	0.02202556864	0.07576185336	0.1290543747	0.1773677319	0.05504926807	0.02346977591	0.06983649882	0.005585082749	0.1496293856
NZ	New Zealand	3857700	4133900	4609400	4714100	0.0283887468	39973073.01	nan	nan	0.02268	38157535.08	nan	nan	39065304.05	0.0255343734	3163	0.01550502231	0.03594428366	0.009032044264	0.009680359904	0.0684875581	0.07646942188	0.1021620482	0.04907540022	0.02530199103	0.06685771996	0.004587889183	0.1169750259
PK	Pakistan	154369924	174372098	210969298	213524840	0.01225352113	690424920.8	nan	nan	0.017748918	1366734021	nan	nan	1028579471	0.01500121956	796	0.06767384671	0.07389529022	0.03930621992	0.04877132625	0.1104637847	0.2494231661	0.3526206016	0.1279203202	0.1929632425	0.05983729642	0.05090973991	0.06946936846
PL	Poland	38258629	38165445	37986412	37970087	0.01876712329	262071608.7	nan	nan	0.0243	336920481.2	0.02185103405	302835267.3	300609119.1	0.02163938578	505	0.04862337429	0.05985229312	0.01730648257	0.04542738871	0.1067696491	0.1884666694	0.3261501789	0.1287863292	0.01593367383	0.0729415737	0.002987158019	0.111087791
PR	Puerto Rico	3810605	3821362	3473232	3406672	0.01288135593	17916302.15	nan	nan	0.021184919	26856750.58	nan	nan	22386526.36	0.01703313747	680	0.02229562154	0.03967380051	0.01730618947	0.007190190629	0.07636523109	0.1061697609	0.2158496678	0.05671396852	0.002343883738	0.05470304676	0	0.08404981152
PT	Portugal	10289898	10503330	10358076	10325452	0.02070175439	77751913.5	nan	nan	0.01772	66993963.95	0.01889187022	71199491.19	71981789.55	0.01910454154	1071	0.04002124788	0.05429529052	0.02234605711	0.0388025716	0.09967955684	0.1799744572	0.2651689053	0.07097843057	0.09560549257	0.06852907791	0.03327052598	0.07214144661
RU	Russia	146596869	143518814	144640716	145015460	0.009736842105	520997556.8	nan	nan	0.01482	782405025.1	0.01555486397	823328950.2	708910510.7	0.01337056869	3956	0.02960088479	0.04185448406	0.01578502729	0.01739930864	0.08483659871	0.1091600147	0.1959308386	0.07166904596	0.02831351012	0.05650920465	0.006131089992	0.07622378338
SE	Sweden	8872109	9029572	9799186	9923085	0.01308016878	42357769.35	nan	nan	0.01373	49108130.68	0.01216650618	44066185.37	45177361.8	0.01299222499	6626	0.009490480526	0.02733324706	0.00819613166	0.0009397571675	0.06761580739	0.06490551932	0.167657882	0.03331957953	0.001258514123	0.04223391569	0.0001258533739	0.06817444475
SG	Singapore	4027887	4265762	5535002	5607283	0.01419828641	20874019.04	nan	nan	0.012037037	24318133.71	nan	nan	22596076.38	0.01311766171	14817	0.01270352456	0.03865316185	0.008999636287	0.0009501342895	0.07765655496	0.1084555859	0.07915712518	0.009632755944	0.002152789384	0.04471051259	0.0005381734226	0.1629401253
TH	Thailand	63066603	65821360	70294397	70607037	0.008130081301	187148862.6	nan	nan	0.01512605	388095945.8	nan	nan	287622404.2	0.01162806565	1992	0.04468713589	0.0646811765	0.02934798001	0.02368635982	0.108595096	0.216944774	0.4177225828	0.09247068781	0.05492632091	0.0918294258	0.01733529102	0.09033709498
TR	Turkey	64113547	68704715	78218479	79277962	0.01560402685	365156770.7	nan	nan	0.03818	1090029258	nan	nan	727593014.4	0.02689201342	623	0.05754347254	0.06758465748	0.02245977619	0.01704084706	0.1341556203	0.241300722	0.2611732483	0.09561335271	0.06591631472	0.09764350922	0.01728232554	0.1003920078
TZ	Tanzania	34463704	39439505	52542823	54401802	nan	nan	nan	nan	nan	nan	0.02729	541888189.5	541888189.5	0.02729	1349	0.01523321595	0.03091668714	0.01079415154	0.003039270826	0.06295081992	0.07979654475	0.1261543333	0.08935292089	0.03929527849	0.03733005808	0.008008057833	0.0686438437
US	United States	282162411	295516599	320738994	323071755	0.02893081761	2979564076	nan	nan	0.024813154	2904869309	nan	nan	2942216692	0.0268719858	85900	0.02735711661	0.04535832884	0.01286354445	0.01620424576	0.09151672244	0.1221934818	0.1861598492	0.07333365969	0.0173101537	0.05932551175	0.002328962957	0.117680186
VN	Vietnam	79001142	83142095	92191398	93126529	0.008259587021	238168634.6	0.028166352	854760472.5	nan	nan	nan	nan	546464553.5	0.01821296951	649	0.06625521472	0.07384668998	0.0258335541	0.02753369174	0.1026964417	0.2133277108	0.3153756261	0.1089158207	0.1150237024	0.1375120704	0.04418062419	0.1264525257
ZA	South Africa	46813266	49017147	55876504	56422274	0.01173333333	200485613.8	nan	nan	0.021717791	442932696	nan	nan	321709154.9	0.01672556216	2159	0.03880629006	0.05195460547	0.01936517974	0.02871640455	0.0996266987	0.1593043606	0.2715854644	0.09637723677	0.04082880169	0.06000588071	0.01488092728	0.08425882011
